# Supplementary material for: Zika Virus Alters DNA Methylation of Neural Genes in an Organoid Model of the Developing Human Brain
Source: mSystems. 2018 Feb 6;3(1):e00219-17. doi: 10.1128/mSystems.00219-17 (PMC5801341; doi:10.1128/mSystems.00219-17)
Supplement: TABLE S1 [file sys001182169st1.xlsx]

## Sheet: A_CO_Astro_hyper
Table S1A. Chromosomal positions of hypermethylated regions located within 500 bp up- or downstream of transcription start sites (TSS) in ZIKV+ astrocytes sorted from ZIKV infected cerebreal organoid cultures compared with astrocytes sorted from Mock infected cerebral organoid cultures.
Chromosome	Start	End	Transcript	Entrez ID	Gene Symbol	Distance to TSS
chr1	10535199	10535299	uc001arl.3	5195	PEX14	197
chr1	16874599	16874699	uc021ogu.1	100500876	MIR3675	-710
chr1	16973999	16974099	uc001azm.4	11209	MST1P2	92
chr1	17086099	17086199	uc001azp.5	11223	MST1L	353
chr1	19972299	19972399	uc021ohz.1	4681	NBL1	40
chr1	36554399	36554499	uc001bzt.3	54936	ADPRHL2	0
chr1	38412599	38412699	uc001ccg.1	3633	INPP5B	30
chr1	40025299	40025399	uc001cdk.3	728448	PPIEL	0
chr1	42846299	42846399	uc001chi.2	284716	RIMKLA	-69
chr1	45476599	45476699	uc009vxk.3	79654	HECTD3	328
chr1	112533099	112533199	uc001ebw.4	643355	LOC643355	0
chr1	113261499	113261599	uc001ecu.3	284467	FAM19A3	-1590
chr1	149889299	149889399	uc001etg.3	9900	SV2A	35
chr1	161575899	161575999	uc010pkp.1	3311	HSPA7	51
chr1	185014199	185014299	uc001grc.1	6045	RNF2	-252
chr1	201084199	201084299	uc031prl.1	647219	ASCL5	201
chr1	202679399	202679499	uc009xaf.3	127833	SYT2	52
chr1	205329399	205329499	uc001hcg.2	55220	KLHDC8A	-3182
chr1	234667299	234667399	uc001hwe.3	100506795	LINC01354	126
chr2	17720399	17720499	uc002rcm.3	7447	VSNL1	-1308
chr2	26785899	26785999	uc031rnt.1	339778	C2orf70	0
chr2	28789799	28789899	uc002rmd.1	151056	PLB1	144
chr2	66664899	66664999	uc010yqh.2	4211	MEIS1	31
chr2	74726199	74726299	uc002slv.4	85474	LBX2	370
chr2	86038299	86038399	uc021vkc.1	284950	LOC284950	-3854
chr2	95537299	95537399	uc002stw.1	150483	TEKT4	68
chr2	101435199	101435299	uc002tap.1	4862	NPAS2	-1314
chr2	102090999	102091099	uc002tbb.1	731220	RFX8	66
chr2	105047199	105047299	uc002tch.3	150568	LINC01102	-3506
chr2	107084799	107084899	uc010ywi.1	653489	RGPD3	0
chr2	111181399	111181499	uc010fjz.2	100271835	LIMS3-LOC440895	0
chr2	114257099	114257199	uc002tjw.4	200350	FOXD4L1	439
chr2	128421699	128421799	uc002tox.3	55679	LIMS2	368
chr2	158453899	158453999	uc010foe.3	130399	ACVR1C	73
chr2	198650899	198650999	uc002uut.2	66037	BOLL	0
chr2	201983399	201983499	uc010fsw.3	8837	CFLAR	131
chr2	211089999	211090099	uc002vdz.4	33	ACADL	116
chr2	223536099	223536199	uc010fws.1	116255	MOGAT1	-258
chr2	239756599	239756699	uc010znx.2	117581	TWIST2	0
chr3	32857699	32857799	uc003cff.3	131405	TRIM71	-1711
chr3	32859899	32859999	uc003cff.3	131405	TRIM71	390
chr3	46915999	46916099	uc003cqm.3	5745	PTH1R	-3137
chr3	56835699	56835799	uc003dig.2	50650	ARHGEF3	196
chr3	71803699	71803799	uc010hoc.3	317649	EIF4E3	125
chr3	75834599	75834699	uc003dpw.3	100131827	ZNF717	0
chr3	96533699	96533799	uc031sar.1	285220	EPHA6	275
chr3	123518499	123518599	uc010hrs.1	4638	MYLK	436
chr3	148415699	148415799	uc003ewg.4	185	AGTR1	42
chr3	195938399	195938499	uc003fwc.3	131540	ZDHHC19	-100
chr4	8873799	8873899	uc003izz.1	3166	HMX1	-257
chr4	11370799	11370899	uc021xmf.1	693157	MIR572	349
chr4	25865299	25865399	uc003gru.4	23231	SEL1L3	-690
chr4	37688499	37688599	uc003gsz.2	768211	RELL1	-501
chr4	57522399	57522499	uc031sei.1	84525	HOPX	0
chr5	6583499	6583599	uc003jdr.3	255167	LINC01018	90
chr5	45696199	45696299	uc003jok.3	348980	HCN1	0
chr5	87985499	87985599	uc011cua.1	645323	LINC00461	-4880
chr5	87985599	87985699	uc011cua.1	645323	LINC00461	-4980
chr5	115151999	115152099	uc003krg.3	1036	CDO1	306
chr5	141302999	141303099	uc003lls.3	9812	KIAA0141	-286
chr5	170735599	170735699	uc003mbf.3	30012	TLX3	-589
chr5	177209999	177210099	uc010jkp.1	285596	FAM153A	300
chr5	177433899	177433999	uc011dge.2	653316	FAM153C	0
chr6	5084799	5084899	uc011dia.1	648791	PPP1R3G	-821
chr6	6320699	6320799	uc003mwv.3	2162	F13A1	125
chr6	11232599	11232699	uc003mzv.2	4739	NEDD9	216
chr6	26108199	26108299	uc003ngj.3	3010	HIST1H1T	65
chr6	26199999	26200099	uc003ngx.3	8343	HIST1H2BF	213
chr6	30882099	30882199	uc011dmz.2	57176	VARS2	0
chr6	31783499	31783599	uc010jte.3	3305	HSPA1L	0
chr6	99279799	99279899	uc003ppe.3	5454	POU3F2	-2681
chr6	100441799	100441899	uc003pqh.1	84539	MCHR2	200
chr6	105388399	105388499	uc031spf.1	100113403	LIN28B-AS1	0
chr6	105388999	105389099	uc031spf.1	100113403	LIN28B-AS1	-598
chr6	117584499	117584599	uc003pxn.3	245806	VGLL2	-2122
chr6	144329099	144329199	uc003qjx.3	5325	PLAGL1	342
chr6	170600399	170600499	uc003qxm.3	28514	DLL1	-703
chr7	4681899	4681999	uc003sna.1	221937	FOXK1	-1389
chr7	23625699	23625799	uc003swk.2	1197	CLK2P1	347
chr7	24323299	24323399	uc003sww.2	4852	NPY	-408
chr7	116140099	116140199	uc022akj.1	858	CAV2	2
chr7	117119199	117119299	uc003vjd.3	1080	CFTR	-718
chr7	139763099	139763199	uc003vvl.1	64761	PARP12	322
chr7	155601199	155601299	uc003wmh.1	6469	SHH	467
chr8	19171399	19171499	uc003wzc.3	63898	SH2D4A	0
chr8	26722699	26722799	uc003xfc.1	148	ADRA1A	123
chr8	65282899	65282999	uc022avc.2	100130155	MIR124-2HG	-2776
chr8	67837499	67837599	uc003xxa.1	641638	SNHG6	178
chr8	144241299	144241399	uc011lka.2	4062	LY6H	58
chr8	145016399	145016499	uc003zac.1	5339	PLEC	193
chr9	42368499	42368599	uc004acd.3	441425	ANKRD20A3	197
chr9	69147399	69147499	uc004aff.4	595135	PGM5P2	355
chr9	132082999	132083099	uc004bxs.2	414318	C9orf106	-196
chr9	134165099	134165199	uc004cal.2	84814	PLPP7	19
chr9	139652899	139652999	uc004cjb.1	138307	LCN8	-169
chr10	50817599	50817699	uc001jhv.1	1103	CHAT	459
chr10	94448899	94448999	uc001kid.3	3087	HHEX	-682
chr10	94820399	94820499	uc009xud.3	340665	CYP26C1	-522
chr10	99531199	99531299	uc001kor.4	6425	SFRP5	457
chr10	119000699	119000799	uc001ldd.2	6571	SLC18A2	116
chr10	124907699	124907799	uc001lhc.1	3167	HMX2	62
chr10	135050399	135050499	uc010quy.1	27287	VENTX	-909
chr10	135238099	135238199	uc001lnf.4	503542	SPRN	0
chr11	5669299	5669399	uc001mak.1	3048	HBG2	-2289
chr11	6518499	6518599	uc001mdp.3	144132	DNHD1	0
chr11	18415899	18415999	uc001mok.3	3939	LDHA	0
chr11	19735799	19735899	uc010rdl.2	100126784	LOC100126784	319
chr11	33722299	33722399	uc001muq.2	100131378	C11orf91	-14
chr11	108535899	108535999	uc001pkl.1	1662	DDX10	84
chr11	120206899	120206999	uc021qrm.1	23365	ARHGEF12	-619
chr11	130786599	130786699	uc001qgk.4	399979	SNX19	-218
chr12	5540299	5540399	uc001qnk.4	4908	NTF3	-881
chr12	26348299	26348399	uc001rhd.3	8082	SSPN	31
chr12	26348999	26349099	uc001rhe.3	8082	SSPN	494
chr12	44152699	44152799	uc001rnt.3	51135	IRAK4	0
chr12	49372099	49372199	uc001rsu.3	7471	WNT1	-37
chr12	49933199	49933299	uc001ruh.1	23416	KCNH3	260
chr12	53613699	53613799	uc001scd.3	5916	RARG	398
chr12	66563299	66563399	uc010ssx.2	84298	LLPH	408
chr12	122667599	122667699	uc009zxm.3	254050	LRRC43	0
chr12	125053399	125053499	uc010tbb.2	9612	NCOR2	-1390
chr12	132908099	132908199	uc001ukc.4	50614	GALNT9	-2195
chr12	133065099	133065199	uc001ukf.3	57666	FBRSL1	-1958
chr13	28491499	28491599	uc001urt.2	3651	PDX1	-2569
chr13	43148199	43148299	uc001uyu.2	8600	TNFSF11	0
chr13	113699099	113699199	uc001vst.1	23263	MCF2L	131
chr14	23590799	23590899	uc001wiv.2	1053	CEBPE	-1980
chr14	24438999	24439099	uc001wlf.3	317749	DHRS4L2	0
chr14	31926599	31926699	uc010tpk.1	25938	HEATR5A	0
chr14	37124299	37124399	uc001wty.4	5083	PAX9	-2374
chr14	48143799	48143899	uc001wwj.4	161357	MDGA2	258
chr14	65016599	65016699	uc001xhl.1	145376	PPP1R36	0
chr14	65016899	65016999	uc001xhl.1	145376	PPP1R36	280
chr14	75078499	75078599	uc001xqa.3	4053	LTBP2	435
chr14	77607999	77608099	uc010asp.3	283576	ZDHHC22	35
chr14	95237499	95237599	uc001ydu.3	145258	GSC	-1001
chr14	105950699	105950799	uc001yri.4	1396	CRIP1	-2458
chr15	25200099	25200199	uc001ywu.3	8926	SNURF	30
chr15	34674199	34674299	uc021sit.1	100422845	MIR1233-2	52
chr15	53086899	53086999	uc002aci.2	3175	ONECUT1	-4691
chr15	79575099	79575199	uc002bet.3	390616	ANKRD34C	0
chr15	89911599	89911699	uc002bnv.2	254559	MIR9-3HG	270
chr15	90357999	90358099	uc002bop.4	290	ANPEP	0
chr15	90543499	90543599	uc002bov.2	374655	ZNF710	-1153
chr16	4743099	4743199	uc002cxf.2	84309	NUDT16L1	-495
chr16	6533899	6533999	uc002cyv.1	54715	RBFOX1	106
chr16	11036199	11036299	uc002dal.3	28955	DEXI	0
chr16	11680099	11680199	uc002daz.3	9516	LITAF	30
chr16	14294099	14294199	uc010uzb.2	57496	MKL2	0
chr16	15016699	15016799	uc002dcx.4	9284	NPIPA1	-4265
chr16	15188099	15188199	uc002dde.3	54700	RRN3	0
chr16	15489699	15489799	uc002ddm.2	255027	MPV17L	89
chr16	51186299	51186399	uc021tie.1	6299	SALL1	-1117
chr16	67918599	67918699	uc002euu.3	123904	NRN1L	-82
chr16	86544599	86544699	uc002fjl.3	2294	FOXF1	467
chr17	4938699	4938799	uc002gao.4	55065	SLC52A1	0
chr17	6946899	6946999	uc002gei.1	162515	SLC16A11	243
chr17	18684499	18684599	uc002gum.2	51030	TVP23B	0
chr17	31619699	31619799	uc002hht.3	40	ASIC2	207
chr17	33776699	33776799	uc002hjl.2	146857	SLFN13	-844
chr17	37764099	37764199	uc002hry.3	4761	NEUROD2	0
chr17	37783299	37783399	uc002hrz.3	84152	PPP1R1B	123
chr17	42992399	42992499	uc002ihq.3	2670	GFAP	421
chr17	46115399	46115499	uc002imy.3	51226	COPZ2	-248
chr17	61553899	61553999	uc010wph.2	1636	ACE	-423
chr17	66097199	66097299	uc002jgq.3	100499466	LINC00674	-397
chr17	73584199	73584299	uc002jom.1	80022	MYO15B	61
chr17	77772699	77772799	uc002jxd.2	57332	CBX8	-1785
chr17	79493099	79493199	uc010wuo.2	25794	FSCN2	-2218
chr18	42261199	42261299	uc010dni.3	26040	SETBP1	337
chr18	74240899	74240999	uc002lmg.3	284276	LINC00908	288
chr19	3933699	3933799	uc010xia.2	27231	NMRK2	244
chr19	4831699	4831799	uc002mbi.4	148022	TICAM1	0
chr19	7981399	7981499	uc021uoa.1	100507588	TGFBR3L	368
chr19	9785399	9785499	uc002mlx.3	54811	ZNF562	277
chr19	10197699	10197799	uc002mmw.4	55337	C19orf66	172
chr19	14138999	14139099	uc002mxw.1	117579	RLN3	0
chr19	15722599	15722699	uc010xoi.1	11283	CYP4F8	-3330
chr19	18062099	18062199	uc002nht.3	3780	KCNN1	0
chr19	18508099	18508199	uc002niw.3	126364	LRRC25	216
chr19	19932199	19932299	uc021urk.1	440515	ZNF506	261
chr19	34015099	34015199	uc002nur.4	5184	PEPD	-2301
chr19	37095899	37095999	uc010efa.3	84911	ZNF382	181
chr19	42760399	42760499	uc002ote.4	2077	ERF	-1091
chr19	44331699	44331799	uc002oxp.4	284349	ZNF283	227
chr19	46807499	46807599	uc010xxz.2	64344	HIF3A	394
chr19	53971399	53971499	uc002qbu.2	126017	ZNF813	411
chr19	56904799	56904899	uc002qmz.1	147948	ZNF582	0
chr19	57050399	57050499	uc002qni.3	140612	ZFP28	83
chr19	58907399	58907499	uc021vcz.1	646862	RNF225	0
chr19	58951499	58951599	uc002qst.4	7691	ZNF132	0
chr20	32307999	32308099	uc002wzv.3	11264	PXMP4	37
chr20	32899399	32899499	uc002xaj.3	191	AHCY	109
chr20	42875899	42875999	uc002xlp.2	78997	GDAP1L1	2
chr20	44941399	44941499	uc010ghk.2	64405	CDH22	-4263
chr20	57415199	57415299	uc002xzt.3	2778	GNAS	405
chr20	61148099	61148199	uc011aaj.2	128826	MIR1-1HG	440
chr20	61447799	61447899	uc002ydm.3	1299	COL9A3	-515
chr20	62106999	62107099	uc002yey.1	3785	KCNQ2	-3007
chr21	37442199	37442299	uc010gmx.1	873	CBR1	0
chr21	38068299	38068399	uc002yvp.3	6493	SIM2	-3592
chr21	43620199	43620299	uc002zam.3	9619	ABCG1	401
chr21	44496899	44496999	uc002zcv.2	875	CBS	-428
chr22	29467599	29467699	uc003ael.3	83999	KREMEN1	-1367
chrX	9983799	9983899	uc004csx.4	55841	WWC3	5
chrX	11129499	11129599	uc004cuj.3	3052	HCCS	94
chrX	13707499	13707599	uc004cvm.3	9367	RAB9A	260
chrX	15693399	15693499	uc011mir.1	340591	CA5BP1	361
chrX	18372899	18372999	uc004cyk.3	10389	SCML2	-56
chrX	19001999	19002099	uc004cyv.4	5256	PHKA2	381
chrX	19362299	19362399	uc004czg.4	5160	PDHA1	289
chrX	20159799	20159899	uc004czt.3	1964	EIF1AX	67
chrX	21775999	21776099	uc004daa.3	23676	SMPX	179
chrX	37430899	37430999	uc004ddp.2	347404	LANCL3	78
chrX	38080099	38080199	uc004ddy.2	8406	SRPX	0
chrX	40943899	40943999	uc004dfb.3	8239	USP9X	-889
chrX	41192499	41192599	uc004dfd.1	1654	DDX3X	-52
chrX	41782199	41782299	uc004dfl.4	8573	CASK	0
chrX	46618799	46618899	uc004dgu.2	84679	SLC9A7	-193
chrX	47518699	47518799	uc011mlt.1	100133957	UXT-AS1	448
chrX	48334499	48334599	uc004djn.1	24140	FTSJ1	0
chrX	48931599	48931699	uc004dmi.3	11230	PRAF2	0
chrX	48958199	48958299	uc004dmp.1	11152	WDR45	-141
chrX	49056799	49056899	uc004dmz.1	6855	SYP	-139
chrX	50557099	50557199	uc004dpd.3	57477	SHROOM4	-56
chrX	51546299	51546399	uc004dpm.3	9500	MAGED1	145
chrX	52925899	52925999	uc004dri.3	29057	FAM156A	-323
chrX	53449099	53449199	uc004dsg.3	8243	SMC1A	419
chrX	54556699	54556799	uc004dti.3	54552	GNL3L	56
chrX	55187599	55187699	uc004dug.2	90736	FAM104B	0
chrX	63425699	63425799	uc004dvo.3	139285	AMER1	-76
chrX	64196299	64196399	uc004dvu.3	55906	ZC4H2	14
chrX	69353799	69353899	uc004dxw.3	3476	IGBP1	482
chrX	74145799	74145899	uc004eby.3	340533	KIAA2022	-513
chrX	74966799	74966899	uc022bzf.1	286495	TTC3P1	-3886
chrX	100075299	100075399	uc004egh.3	1478	CSTF2	0
chrX	118370299	118370399	uc004erb.3	10857	PGRMC1	89
chrX	118740199	118740299	uc004err.3	55922	NKRF	-354
chrX	129305099	129305199	uc004evl.3	9363	RAB33A	-574
chrX	134185999	134186099	uc004eyf.3	26071	FAM127B	122
chrX	134186099	134186199	uc004eyf.3	26071	FAM127B	22
chrX	139587799	139587899	uc004fbd.1	6658	SOX3	-575
chrX	152245999	152246099	uc022chq.1	100287466	NA	0
chrX	152599599	152599699	uc004fhg.2	10838	ZNF275	0
chrX	152864199	152864299	uc011myr.2	92002	FAM58A	333
chrX	152864299	152864399	uc011myr.2	92002	FAM58A	233
chrX	153096599	153096699	uc004fix.2	57595	PDZD4	-597
chrX	153362799	153362899	uc004fjv.2	4204	MECP2	289
chrX	153602699	153602799	uc004fkk.2	2316	FLNA	207
chrX	153665699	153665799	uc011mzo.1	2664	GDI1	441
chrX	153714399	153714499	uc004flo.3	8266	UBL4A	433
chrX	154445099	154445199	uc004fnc.3	7411	VBP1	399
chrX	154842699	154842799	uc004fnn.3	55217	TMLHE	-78

## Sheet: B_CO_Astro_hypo
Table S1B. Chromosomal positions of hypomethylated regions located within 500 bp up- or downstream of transcription start sites (TSS) in ZIKV+ astrocytes sorted from ZIKV infected cerebreal organoid cultures compared with astrocytes sorted from Mock infected cerebral organoid cultures.
Chromosome	Start	End	Transcript	Entrez ID	Gene Symbol	Distance to TSS
chr1	6531499	6531599	uc001anj.1	57449	PLEKHG5	44
chr1	16091499	16091599	uc001axi.1	54751	FBLIM1	41
chr1	17952799	17952899	uc009vpf.3	55160	ARHGEF10L	349
chr1	20463799	20463899	uc009vpp.1	64600	PLA2G2F	-1924
chr1	26373199	26373299	uc001blg.1	7780	SLC30A2	-596
chr1	55266699	55266799	uc009vzt.1	55001	TTC22	142
chr1	59042899	59042999	uc001cyz.4	4070	TACSTD2	167
chr1	64971599	64971699	uc001dbp.1	57685	CACHD1	3
chr1	65613999	65614099	uc001dca.3	205	AK4	150
chr1	75596299	75596399	uc021oou.1	431707	LHX8	389
chr1	111506699	111506799	uc001eaa.3	55791	LRIF1	-134
chr1	111506899	111506999	uc001eaa.3	55791	LRIF1	-334
chr1	119535599	119535699	uc001ehl.1	6913	TBX15	-3421
chr1	120904699	120904799	uc001eio.2	337875	HIST2H2BA	-1235
chr1	147486199	147486299	uc001epz.1	728939	NA	-1869
chr1	149784699	149784799	uc010pbl.2	653604	HIST2H3D	437
chr1	156096699	156096799	uc001fnk.3	4000	LMNA	354
chr1	167487399	167487499	uc001gei.4	919	CD247	348
chr1	169429799	169429899	uc009wvq.1	57821	CCDC181	8
chr1	173638999	173639099	uc001gja.1	339416	ANKRD45	0
chr1	179560899	179560999	uc021pfn.1	163589	TDRD5	0
chr1	201368299	201368399	uc001gwm.3	3898	LAD1	270
chr1	204332299	204332399	uc001hau.4	22874	PLEKHA6	-3243
chr1	205226399	205226499	uc001hcc.2	9911	TMCC2	41
chr1	206680299	206680399	uc001hec.1	83593	RASSF5	-480
chr1	218457999	218458099	uc001hlj.3	51018	RRP15	-530
chr1	227748699	227748799	uc001hqw.2	339500	ZNF678	-2421
chr1	248020499	248020599	uc001ido.3	25893	TRIM58	0
chr1	248059299	248059399	uc010pzb.2	343171	OR2W3	411
chr2	3391699	3391799	uc010ewm.1	51112	TRAPPC12	309
chr2	27346699	27346799	uc002rit.3	84696	ABHD1	43
chr2	33953299	33953399	uc002rpb.3	151325	MYADML	-16
chr2	38302899	38302999	uc002rqo.2	1545	CYP1B1	324
chr2	48844899	48844999	uc002rws.2	11036	GTF2A1L	0
chr2	54086799	54086899	uc002rxi.4	51130	ASB3	271
chr2	54342699	54342799	uc002rxq.4	98	ACYP2	290
chr2	74729799	74729899	uc002slx.3	151534	LBX2-AS1	56
chr2	74730099	74730199	uc002slw.3	85474	LBX2	244
chr2	85645299	85645399	uc002spo.3	284948	SH2D6	-655
chr2	96781899	96781999	uc021vlh.1	151	ADRA2B	-12
chr2	106682199	106682299	uc010fjf.3	84417	C2orf40	87
chr2	113993399	113993499	uc002tjp.3	654433	PAX8-AS1	296
chr2	114737399	114737499	uc021vna.1	100499194	LOC100499194	62
chr2	131669799	131669899	uc002trz.1	50649	ARHGEF4	-2887
chr2	131797399	131797499	uc002tsc.1	50649	ARHGEF4	298
chr2	131797499	131797599	uc002tsc.1	50649	ARHGEF4	398
chr2	132202299	132202399	uc002tst.2	401010	NOC2LP2	68
chr2	147344999	147345099	uc002twf.4	728773	PABPC1P2	375
chr2	176949599	176949699	uc010zeu.2	344191	EVX2	-910
chr2	198650999	198651099	uc002uut.2	66037	BOLL	-62
chr2	200329299	200329399	uc002uva.2	23314	SATB2	432
chr2	209271699	209271799	uc002vdb.4	5746	PTH2R	145
chr2	233355399	233355499	uc002vsv.2	9427	ECEL1	-2868
chr2	238768499	238768599	uc002vxj.3	10267	RAMP1	313
chr2	241544999	241545099	uc010fzh.2	2859	GPR35	175
chr2	241907499	241907599	uc002waf.3	200772	LOC200772	-632
chr2	241934499	241934599	uc002wah.1	25992	SNED1	-3656
chr2	242713999	242714099	uc002wcj.1	64090	GAL3ST2	-2141
chr2	242810399	242810499	uc010fzu.1	285093	RTP5	-1387
chr3	13974499	13974599	uc021wtj.1	100132526	FGD5P1	0
chr3	42947499	42947599	uc003cmi.2	389114	ZNF662	98
chr3	45635999	45636099	uc003coq.3	8994	LIMD1	-224
chr3	46742999	46743099	uc010hjj.1	259236	TMIE	177
chr3	125694399	125694499	uc010hsc.3	152015	ROPN1B	0
chr3	128215199	128215299	uc003eko.2	2624	GATA2	-3170
chr3	128215799	128215899	uc003eko.2	2624	GATA2	-3770
chr3	133119199	133119299	uc003epn.1	8419	BFSP2	410
chr3	148704399	148704499	uc011bnp.2	2992	GYG1	-4696
chr3	160822899	160822999	uc003fdw.3	8706	B3GALNT1	161
chr3	170136399	170136499	uc003fgx.3	5010	CLDN11	-154
chr3	185000499	185000599	uc003fpg.4	9175	MAP3K13	-130
chr3	195423699	195423799	uc021xjf.1	693155	MIR570	-2473
chr3	196366699	196366799	uc003fwv.3	375387	NRROS	44
chr4	3250999	3251099	uc003ggs.3	345222	MSANTD1	233
chr4	74864299	74864399	uc003hhk.4	6374	CXCL5	47
chr4	156874899	156874999	uc003ipg.3	1519	CTSO	49
chr4	185747599	185747699	uc003iwu.1	2180	ACSL1	-385
chr5	76011399	76011499	uc003ken.4	2149	F2R	-369
chr5	121187599	121187699	uc003kss.3	94033	FTMT	0
chr5	122423999	122424099	uc003kti.3	93166	PRDM6	-742
chr5	131892799	131892899	uc003kxh.3	10111	RAD50	184
chr5	137225399	137225499	uc010jep.1	27039	PKD2L2	275
chr5	140800999	140801099	uc003lko.1	56105	PCDHGA11	463
chr5	157098199	157098299	uc011dds.1	11063	SOX30	189
chr5	175487699	175487799	uc010jjy.1	202134	FAM153B	8
chr5	175815799	175815899	uc003meg.3	192286	HIGD2A	16
chr5	177210299	177210399	uc010jkp.1	285596	FAM153A	0
chr5	177433399	177433499	uc011dge.2	653316	FAM153C	-468
chr6	7986799	7986899	uc003mxx.4	206426	PIP5K1P1	465
chr6	33405599	33405699	uc010juz.3	8831	SYNGAP1	155
chr6	34203499	34203599	uc003oit.3	3159	HMGA1	-978
chr6	66011299	66011399	uc011dxv.3	441155	LOC441155	0
chr6	74233299	74233399	uc003phj.3	1915	EEF1A1	-2545
chr6	74405799	74405899	uc003php.3	135228	CD109	292
chr6	84140799	84140899	uc003pjy.3	4199	ME1	39
chr6	85477199	85477299	uc003pkl.2	9096	TBX18	-3246
chr6	86389699	86389799	uc003pld.4	387066	SNHG5	-1249
chr6	108093299	108093399	uc003psa.3	256380	SCML4	191
chr6	144329499	144329599	uc003qjx.3	5325	PLAGL1	0
chr6	146350599	146350699	uc011edz.2	2911	GRM1	266
chr6	147124899	147124999	uc010khy.3	729176	KATNBL1P6	0
chr7	24324199	24324299	uc003sww.2	4852	NPY	393
chr7	48494699	48494799	uc010kyu.1	154664	ABCA13	66
chr7	50850199	50850299	uc003tpk.2	2887	GRB10	0
chr7	89747999	89748099	uc003ujw.1	442523	DPY19L2P4	-615
chr7	100882199	100882299	uc003uyh.2	24146	CLDN15	-99
chr7	102920799	102920899	uc003vbi.2	349152	DPY19L2P2	14
chr7	128550699	128550799	uc011kor.2	375616	KCP	0
chr7	149195299	149195399	uc003wfw.2	155061	ZNF746	-402
chr7	150676799	150676899	uc003wic.3	3757	KCNH2	-1398
chr8	22941499	22941599	uc003xcx.3	254896	LOC254896	-269
chr8	33456999	33457099	uc003xjp.3	78986	DUSP26	340
chr8	37605399	37605499	uc010lvx.2	728024	LOC728024	65
chr8	38965099	38965199	uc003xmt.4	203102	ADAM32	50
chr8	55014299	55014399	uc003xry.3	10434	LYPLA1	178
chr8	91013499	91013599	uc003yek.1	1666	DECR1	0
chr8	98289899	98289999	uc003yhy.3	85453	TSPYL5	177
chr8	143485199	143485299	uc003ywk.3	203062	TSNARE1	-657
chr8	143751799	143751899	uc022bcd.1	8000	PSCA	74
chr8	145118499	145118599	uc003zar.3	26873	OPLAH	-2916
chr9	21818199	21818299	uc011lnl.2	4507	MTAP	176
chr9	33403199	33403299	uc003zst.3	364	AQP7	-683
chr9	38069699	38069799	uc004aax.3	6461	SHB	-490
chr9	80263499	80263599	uc004aku.3	9630	GNA14	-268
chr9	86571599	86571699	uc004anb.3	84267	C9orf64	0
chr9	95570399	95570499	uc011lua.1	138649	ANKRD19P	-1394
chr9	125551199	125551299	uc011lzd.2	392391	OR5C1	0
chr9	127215299	127215399	uc004bom.1	347088	ADGRD2	0
chr9	130482599	130482699	uc010mxn.1	158248	TTC16	55
chr9	130908199	130908299	uc010mxq.2	3934	LCN2	-3433
chr9	131154799	131154899	uc004bux.1	407003	MIR219A2	94
chr9	136390899	136390999	uc011mdk.2	389827	TMEM8C	-832
chr9	136446799	136446899	uc011mdm.2	642968	FAM163B	-1432
chr9	138068399	138068499	uc031tfm.1	401557	LOC401557	-4956
chr9	139739199	139739299	uc011meh.2	389813	C9orf172	333
chr9	140115599	140115699	uc004clz.2	727800	RNF208	76
chr10	4868599	4868699	uc010qam.2	83592	AKR1E2	231
chr10	4868699	4868799	uc010qam.2	83592	AKR1E2	331
chr10	21789399	21789499	uc001iqn.4	399726	CASC10	-3187
chr10	25013899	25013999	uc001isb.2	57584	ARHGAP21	-1303
chr10	27235199	27235299	uc001itf.2	387644	LINC00202-1	-4270
chr10	43570299	43570399	uc001jak.1	5979	RET	-2118
chr10	44402299	44402399	uc021ppk.1	283033	LINC00841	-2353
chr10	46640799	46640899	uc001jdp.1	26095	PTPN20	104
chr10	48827799	48827899	uc001jfs.1	26095	PTPN20	25
chr10	88728099	88728199	uc001ked.2	10974	ADIRF	0
chr10	88854199	88854299	uc001keh.3	2746	GLUD1	477
chr10	102106899	102106999	uc001kqy.3	6319	SCD	128
chr10	111987299	111987399	uc009xxv.3	4601	MXI1	59
chr10	123688199	123688299	uc001lfr.4	11101	ATE1	0
chr10	131762999	131763099	uc001lki.2	253738	EBF3	-909
chr10	133795299	133795399	uc001lkv.1	664	BNIP3	36
chr10	134729899	134729999	uc009ybf.2	54777	CFAP46	187
chr10	135382799	135382899	uc001lnn.2	93426	SYCE1	0
chr11	14913399	14913499	uc001mlr.3	120227	CYP2R1	252
chr11	14913599	14913699	uc001mlr.3	120227	CYP2R1	52
chr11	14913899	14913999	uc001mlr.3	120227	CYP2R1	-149
chr11	65416699	65416799	uc021qlo.1	100616284	MIR4489	37
chr11	65549199	65549299	uc031qbm.1	91056	AP5B1	-1138
chr11	67778099	67778199	uc001omy.1	221	ALDH3B1	310
chr11	72928899	72928999	uc001otj.4	5029	P2RY2	-344
chr11	86382799	86382899	uc001pbz.3	10873	ME3	341
chr11	87908399	87908499	uc001pcj.2	23682	RAB38	136
chr11	119600899	119600999	uc001pwu.1	5818	NECTIN1	-1465
chr11	125366399	125366499	uc001qbx.3	9638	FEZ1	-194
chr11	128760199	128760299	uc001qet.3	3762	KCNJ5	-1014
chr12	6773699	6773799	uc001qpv.4	51147	ING4	-1392
chr12	8025299	8025399	uc001qtk.3	144195	SLC2A14	54
chr12	21680899	21680999	uc009ziw.1	80763	SPX	30
chr12	41582399	41582499	uc010skn.2	29951	PDZRN4	150
chr12	50024299	50024399	uc001rur.2	25766	PRPF40B	0
chr12	51717799	51717899	uc001ryg.3	51411	BIN2	39
chr12	52301399	52301499	uc001rzj.3	94	ACVRL1	198
chr12	111127099	111127199	uc001trq.1	84329	HVCN1	23
chr12	113682299	113682399	uc010syt.1	53373	TPCN1	44
chr12	119772999	119773099	uc001txe.3	160777	CCDC60	483
chr12	132834299	132834399	uc009zyr.3	50614	GALNT9	26
chr13	31480499	31480599	uc001uth.4	84935	MEDAG	188
chr13	57727399	57727499	uc010thf.1	729246	PRR20D	-696
chr13	114455399	114455499	uc010tkg.1	100130386	LINC00552	-1338
chr14	37051299	37051399	uc001wtx.3	26257	NKX2-8	387
chr14	37052499	37052599	uc001wtx.3	26257	NKX2-8	-714
chr14	55907399	55907499	uc001xby.3	387332	TBPL2	-137
chr14	65007499	65007599	uc001xhk.4	3306	HSPA2	314
chr14	91287399	91287499	uc001xyp.3	145567	TTC7B	-4639
chr14	92413999	92414099	uc001xzx.4	10516	FBLN5	0
chr14	94392699	94392799	uc001yby.2	283592	FAM181A-AS1	0
chr14	101189599	101189699	uc001yhu.4	8788	DLK1	-3503
chr14	104551999	104552099	uc001yoo.2	374569	ASPG	0
chr14	104552099	104552199	uc001yoo.2	374569	ASPG	77
chr14	105953599	105953699	uc001yri.4	1396	CRIP1	343
chr15	23892699	23892799	uc001ywj.4	54551	MAGEL2	194
chr15	23931999	23932099	uc001ywk.3	4692	NDN	351
chr15	57210199	57210299	uc002adw.1	54816	ZNF280D	398
chr15	64126599	64126699	uc002amp.3	8925	HERC1	-453
chr15	65369299	65369399	uc010uis.2	390594	KBTBD13	146
chr15	76484199	76484299	uc002bbs.3	123591	TMEM266	390
chr15	78556699	78556799	uc002bdi.3	55466	DNAJA4	213
chr15	78953599	78953699	uc010blh.1	1143	CHRNB4	-726
chr15	90233699	90233799	uc002boi.4	8800	PEX11A	216
chr16	3355899	3355999	uc002cut.4	7627	ZNF75A	467
chr16	10912099	10912199	uc002dad.3	780776	TVP23A	422
chr16	28634399	28634499	uc002dqm.3	6817	SULT1A1	408
chr16	33966199	33966299	uc021thl.1	649159	LINC00273	-3697
chr16	46657299	46657399	uc002eec.4	79801	SHCBP1	-1989
chr16	57654299	57654399	uc002emb.2	9289	ADGRG1	390
chr16	66600499	66600599	uc002epm.4	113540	CMTM1	150
chr16	86588699	86588799	uc002fjm.3	64779	MTHFSD	42
chr16	89042999	89043099	uc002fmm.2	863	CBFA2T3	405
chr16	89984699	89984799	uc002fpe.4	4157	MC1R	413
chr17	7906299	7906399	uc002gjt.2	3000	GUCY2D	312
chr17	18575999	18576099	uc010vye.1	2310	FOXO3B	395
chr17	28562399	28562499	uc002hey.5	6532	SLC6A4	487
chr17	29718299	29718399	uc002hgn.1	84440	RAB11FIP4	-243
chr17	33814399	33814499	uc021tuy.1	100506736	SLFN12L	259
chr17	36859599	36859699	uc021twf.1	100616203	MIR4734	-1016
chr17	39203499	39203599	uc010cxi.3	81872	KRTAP2-1	0
chr17	39221899	39221999	uc002hvy.3	85294	KRTAP2-4	132
chr17	40431399	40431499	uc002hzh.3	6777	STAT5B	-2976
chr17	43325299	43325399	uc010dah.3	100133991	MAP3K14-AS1	0
chr17	59473899	59473999	uc002ize.3	6909	TBX2	-3258
chr17	59488799	59488899	uc002izh.1	388407	C17orf82	-213
chr17	59529399	59529499	uc010ddo.3	9496	TBX4	-280
chr17	73616599	73616699	uc002jos.4	80022	MYO15B	53
chr17	73996799	73996899	uc010dgt.3	1018	CDK3	-88
chr17	80291499	80291599	uc002keo.3	6398	SECTM1	322
chr18	3410499	3410599	uc002klu.3	7050	TGIF1	-1473
chr18	9474799	9474899	uc002kob.3	10928	RALBP1	-108
chr18	14747799	14747899	uc010xak.2	374860	ANKRD30B	-340
chr18	33484599	33484699	uc010dmv.2	406963	MIR187	190
chr18	76737599	76737699	uc002lmt.3	27164	SALL3	-2576
chr19	5451699	5451799	uc002mca.4	148066	ZNRF4	-3627
chr19	5455799	5455899	uc002mca.4	148066	ZNRF4	374
chr19	6396499	6396599	uc002meq.2	2962	GTF2F1	-3209
chr19	8943399	8943499	uc010dwg.1	148156	ZNF558	-425
chr19	10381799	10381899	uc002mnq.2	3383	ICAM1	283
chr19	10602599	10602699	uc002mop.1	9817	KEAP1	239
chr19	11305199	11305299	uc002mqm.3	25959	KANK2	0
chr19	12832499	12832599	uc002mup.3	30000	TNPO2	0
chr19	12902199	12902299	uc002mvc.3	3726	JUNB	-11
chr19	14318599	14318699	uc010xnn.2	22859	ADGRL1	-1603
chr19	17392899	17392999	uc002nfy.2	126549	ANKLE1	214
chr19	19639699	19639799	uc002nmt.2	374887	YJEFN3	30
chr19	22817399	22817499	uc002nqw.3	57615	ZNF492	274
chr19	31635999	31636099	uc010xrm.2	94023	NA	-4684
chr19	32083399	32083499	uc021urz.1	100507527	THEG5	213
chr19	36912299	36912399	uc002odz.2	644189	LOC644189	224
chr19	36912399	36912499	uc002odz.2	644189	LOC644189	324
chr19	37663699	37663799	uc002ofn.1	199704	ZNF585A	-85
chr19	38800099	38800199	uc002ohw.2	90522	YIF1B	310
chr19	39321999	39322099	uc002oji.3	1891	ECH1	398
chr19	44331299	44331399	uc002oxp.4	284349	ZNF283	-74
chr19	48048799	48048899	uc010elh.4	84215	ZNF541	338
chr19	48675299	48675399	uc002pia.1	3978	LIG1	-1740
chr19	52873099	52873199	uc002pzb.5	400713	ZNF880	0
chr19	56989199	56989299	uc002qnf.3	100128252	ZNF667-AS1	0
chr19	57630399	57630499	uc002qny.3	57663	USP29	-1010
chr20	19191099	19191199	uc002wrl.3	57419	SLC24A3	-2091
chr20	23622799	23622899	uc002wtm.3	1471	CST3	-4226
chr20	23969199	23969299	uc002wtu.3	92086	GGTLC1	117
chr20	30135199	30135299	uc010gdt.3	100101490	MCTS2P	15
chr20	34638599	34638699	uc002xet.3	647979	NORAD	183
chr20	54579999	54580099	uc002xxa.4	140689	CBLN4	429
chr20	57464099	57464199	uc002xzx.3	2778	GNAS	0
chr20	62340099	62340199	uc002ygn.4	84619	ZGPAT	195
chr21	15588499	15588599	uc002yjn.4	54033	RBM11	34
chr21	33781999	33782099	uc002ypr.1	59271	EVA1C	-2653
chr21	34395099	34395199	uc002yqx.2	10215	OLIG2	-3017
chr21	44073199	44073299	uc002zbm.3	5152	PDE9A	-563
chr21	45705699	45705799	uc002zei.3	326	AIRE	0
chr21	45705799	45705899	uc002zei.3	326	AIRE	79
chr21	47062099	47062199	uc010gqb.3	54039	PCBP3	-1484
chr22	18592899	18592999	uc002znv.2	51807	TUBA8	-454
chr22	29467299	29467399	uc003ael.3	83999	KREMEN1	-1667
chr22	30279099	30279199	uc003agu.4	8897	MTMR3	0
chr22	31316599	31316699	uc003ajc.4	150291	MORC2-AS1	-1596
chr22	32602899	32602999	uc003amh.3	10739	RFPL2	-2182
chr22	42095699	42095799	uc003bay.3	150365	MEI1	182
chr22	42266899	42266999	uc003bbj.3	6721	SREBF2	7
chr22	42950199	42950299	uc011apn.1	253190	SERHL2	275
chr22	46449699	46449799	uc011aqw.2	150381	PRR34-AS1	0
chr22	46449899	46449999	uc003bgq.1	55267	PRR34	25
chr22	50524199	50524299	uc003bjh.1	23209	MLC1	59
chr22	50528599	50528699	uc010han.3	54456	MOV10L1	0
chr22	50607699	50607799	uc003bjn.4	56666	PANX2	-1361
chr22	50765899	50765999	uc011arv.1	414918	DENND6B	-411
chr22	50985499	50985599	uc003bmi.3	113730	KLHDC7B	-863
chr22	51136399	51136499	uc003bnf.2	85358	SHANK3	408
chrX	9983199	9983299	uc004csx.4	55841	WWC3	-496
chrX	11129299	11129399	uc004cuj.3	3052	HCCS	-7
chrX	11683899	11683999	uc004cuo.1	395	ARHGAP6	-79
chrX	11683999	11684099	uc004cuo.1	395	ARHGAP6	-179
chrX	11776599	11776699	uc004cuv.1	10943	MSL3	322
chrX	11776799	11776899	uc011mih.2	10943	MSL3	91
chrX	13707199	13707299	uc004cvm.3	9367	RAB9A	0
chrX	13707299	13707399	uc004cvm.3	9367	RAB9A	60
chrX	13707399	13707499	uc004cvm.3	9367	RAB9A	160
chrX	14047899	14047999	uc004cwb.3	54960	GEMIN8	36
chrX	14891099	14891199	uc004cwg.1	2187	FANCB	0
chrX	15353599	15353699	uc004cwq.3	5277	PIGA	0
chrX	15353899	15353999	uc004cwq.3	5277	PIGA	-224
chrX	18693199	18693299	uc004cyo.3	6247	RS1	-2977
chrX	19140399	19140499	uc004cyx.3	10149	ADGRG2	256
chrX	19533499	19533599	uc022btq.1	389840	MAP3K15	-121
chrX	20008699	20008799	uc011mjh.1	729609	LOC729609	-803
chrX	20008799	20008899	uc011mjh.1	729609	LOC729609	-903
chrX	20134899	20134999	uc004czr.2	256714	MAP7D2	115
chrX	20284599	20284699	uc004czu.3	6197	RPS6KA3	51
chrX	23761199	23761299	uc004dao.3	23597	ACOT9	108
chrX	23761299	23761399	uc004dao.3	23597	ACOT9	8
chrX	30326999	30327099	uc004dcf.4	190	NR0B1	396
chrX	30670999	30671099	uc004dch.4	2710	GK	-377
chrX	30907099	30907199	uc004dcj.3	257397	TAB3	312
chrX	30907399	30907499	uc004dcj.3	257397	TAB3	12
chrX	31284699	31284799	uc004dcm.1	1756	DMD	225
chrX	37545099	37545199	uc004ddq.3	7504	XK	0
chrX	38420799	38420899	uc004deg.4	7102	TSPAN7	69
chrX	40506799	40506899	uc004dev.1	159013	CXorf38	0
chrX	40506899	40506999	uc004dew.3	159013	CXorf38	-81
chrX	40944799	40944899	uc004dfb.3	8239	USP9X	0
chrX	41192099	41192199	uc004dfd.1	1654	DDX3X	-452
chrX	41782099	41782199	uc004dfl.4	8573	CASK	88
chrX	41782499	41782599	uc004dfl.4	8573	CASK	-213
chrX	41782599	41782699	uc004dfl.4	8573	CASK	-313
chrX	41783199	41783299	uc004dfl.4	8573	CASK	-913
chrX	44402199	44402299	uc004dgc.3	139341	FUNDC1	0
chrX	44731899	44731999	uc022bvi.1	7403	KDM6A	-424
chrX	44732099	44732199	uc022bvi.1	7403	KDM6A	-224
chrX	44732199	44732299	uc022bvi.1	7403	KDM6A	-124
chrX	44732499	44732599	uc022bvi.1	7403	KDM6A	77
chrX	46306399	46306499	uc004dgm.4	55634	KRBOX4	-125
chrX	46433399	46433499	uc004dgt.3	56548	CHST7	208
chrX	46433499	46433599	uc004dgt.3	56548	CHST7	308
chrX	46433599	46433699	uc004dgt.3	56548	CHST7	408
chrX	46696099	46696199	uc004dgw.4	6102	RP2	-148
chrX	46772299	46772399	uc004dgy.3	9767	JADE3	432
chrX	47342399	47342499	uc011mlm.2	7592	ZNF41	111
chrX	47420599	47420699	uc031tjj.1	369	ARAF	101
chrX	47420899	47420999	uc031tjj.1	369	ARAF	401
chrX	47509699	47509799	uc004dik.5	2002	ELK1	204
chrX	48380299	48380399	uc004djx.4	10682	EBP	136
chrX	48456199	48456299	uc004dkl.4	64743	WDR13	0
chrX	48555399	48555499	uc004dkn.3	6839	SUV39H1	269
chrX	48693999	48694099	uc004dkz.4	27344	PCSK1N	0
chrX	48755399	48755499	uc004dla.2	10245	TIMM17B	0
chrX	48768899	48768999	uc011mml.1	7355	SLC35A2	0
chrX	48814499	48814599	uc004dlt.4	55593	OTUD5	294
chrX	48900499	48900599	uc004dmb.3	7030	TFE3	391
chrX	48900599	48900699	uc004dmb.3	7030	TFE3	291
chrX	48957899	48957999	uc004dmp.1	11152	WDR45	60
chrX	48979899	48979999	uc004dmr.3	27238	GPKOW	80
chrX	49235699	49235799	uc011mnn.1	645037	GAGE2B	0
chrX	49687299	49687399	uc031tjn.1	1184	CLCN5	75
chrX	51425699	51425799	uc022bwn.1	389857	CENPVL1	-253
chrX	51453699	51453799	uc022bwo.1	389857	CENPVL1	-126
chrX	51928199	51928299	uc004dpw.4	728239	MAGED4	281
chrX	53449799	53449899	uc004dsj.2	158787	RIBC1	0
chrX	54069199	54069299	uc004dsy.3	23133	PHF8	328
chrX	54070299	54070399	uc004dst.3	23133	PHF8	208
chrX	54070499	54070599	uc004dst.3	23133	PHF8	8
chrX	54070599	54070699	uc004dst.3	23133	PHF8	0
chrX	54209399	54209499	uc004dsz.4	54954	FAM120C	215
chrX	54209499	54209599	uc004dsz.4	54954	FAM120C	115
chrX	56755699	56755799	uc004dut.4	550643	LINC01420	0
chrX	56755799	56755899	uc004dut.4	550643	LINC01420	82
chrX	63005099	63005199	uc011mot.2	23229	ARHGEF9	227
chrX	63425099	63425199	uc004dvo.3	139285	AMER1	425
chrX	64254799	64254899	uc004dvv.3	55906	ZC4H2	-176
chrX	67718599	67718699	uc004dwz.3	286451	YIPF6	0
chrX	68048999	68049099	uc004dxd.4	1947	EFNB1	160
chrX	68385199	68385299	uc004dxg.3	64219	PJA1	66
chrX	69509799	69509899	uc004dyf.2	24137	KIF4A	0
chrX	70364699	70364799	uc004dzb.3	54413	NLGN3	19
chrX	70473799	70473899	uc004dzh.2	9203	ZMYM3	139
chrX	70712299	70712399	uc004dzz.3	27160	INGX	205
chrX	71351499	71351599	uc004eaj.2	340526	RGAG4	152
chrX	71525499	71525599	uc011mqc.2	4435	CITED1	165
chrX	72163399	72163499	uc004ebe.5	653687	FAM226B	90
chrX	72299799	72299899	uc004ebg.2	340529	PABPC1L2A	-449
chrX	72782999	72783099	uc004ebk.4	53344	CHIC1	16
chrX	74375999	74376099	uc004ebz.4	22	ABCB7	76
chrX	74376199	74376299	uc004ebz.4	22	ABCB7	-25
chrX	74494199	74494299	uc010nlu.2	139596	UPRT	306
chrX	77395199	77395299	uc004eda.3	51616	TAF9B	-21
chrX	100075199	100075299	uc004egh.3	1478	CSTF2	-49
chrX	101771299	101771399	uc004eje.3	11013	TMSB15A	300
chrX	101771599	101771699	uc004eje.3	11013	TMSB15A	0
chrX	101906199	101906299	uc004eji.4	9737	GPRASP1	0
chrX	101967499	101967599	uc004ejk.3	114928	GPRASP2	209
chrX	102192099	102192199	uc004ejs.3	282808	RAB40AL	-1
chrX	102469999	102470099	uc004ejv.4	56271	BEX4	0
chrX	107979699	107979799	uc004eoc.2	8471	IRS4	-93
chrX	107979799	107979899	uc004eoc.2	8471	IRS4	-193
chrX	107980399	107980499	uc004eoc.2	8471	IRS4	-793
chrX	118602899	118602999	uc022cdj.1	100303728	SLC25A5-AS1	84
chrX	118708599	118708699	uc004erl.3	7319	UBE2A	101
chrX	118828199	118828299	uc004ers.3	23157	SEPT6	-867
chrX	118892599	118892699	uc010nql.3	347454	SOWAHD	24
chrX	119077499	119077599	uc004esh.3	79576	NKAP	136
chrX	119445199	119445299	uc004eso.4	55026	TMEM255A	92
chrX	119737799	119737899	uc004esx.3	28985	MCTS1	56
chrX	119763999	119764099	uc004esy.3	29071	C1GALT1C1	0
chrX	119764199	119764299	uc004esy.3	29071	C1GALT1C1	-195
chrX	125299799	125299899	uc004euk.2	340578	DCAF12L2	181
chrX	130423399	130423499	uc004ewd.3	3547	IGSF1	0
chrX	134156299	134156399	uc004eyc.1	441518	FAM127C	167
chrX	134166399	134166499	uc004eyd.3	8933	FAM127A	67
chrX	134232899	134232999	uc004eyh.2	644596	SMIM10L2B	-167
chrX	134478699	134478799	uc004eyr.4	203523	ZNF449	4
chrX	135229899	135229999	uc004ezl.2	2273	FHL1	341
chrX	144902999	144903099	uc004fcg.3	84631	SLITRK2	134
chrX	146993799	146993899	uc011mwz.2	2332	FMR1	331
chrX	148622999	148623099	uc004fdf.3	91966	CXorf40A	481
chrX	149106399	149106499	uc004fdz.1	541578	CXorf40B	193
chrX	149861899	149861999	uc004feg.1	8776	MTMR1	31
chrX	150565799	150565899	uc004feu.3	203547	VMA21	143
chrX	150863699	150863799	uc022cgt.1	79057	PRRG3	0
chrX	152110299	152110399	uc004fgx.3	7739	ZNF185	85
chrX	152110399	152110499	uc004fgx.3	7739	ZNF185	185
chrX	152599699	152599799	uc004fhg.2	10838	ZNF275	87
chrX	152908099	152908199	uc004fhx.4	1852	DUSP9	203
chrX	153059399	153059499	uc004fip.4	3421	IDH3G	479
chrX	153060499	153060599	uc004fiw.3	6748	SSR4	481
chrX	153200299	153200399	uc004fjm.2	8260	NAA10	208
chrX	153200399	153200499	uc004fjm.2	8260	NAA10	108
chrX	153284799	153284899	uc004fju.2	3654	IRAK1	367
chrX	153285499	153285599	uc022cid.1	100313781	MIR718	-60
chrX	153603099	153603199	uc004fkk.2	2316	FLNA	-94
chrX	153607699	153607799	uc004fkl.3	2010	EMD	103
chrX	153640399	153640499	uc004fku.1	1774	DNASE1L1	0
chrX	153657199	153657299	uc004flh.1	537	ATP6AP1	9
chrX	153657299	153657399	uc004flh.1	537	ATP6AP1	109
chrX	153665399	153665499	uc011mzo.1	2664	GDI1	141
chrX	153707199	153707299	uc004fln.1	8270	LAGE3	297
chrX	153745499	153745599	uc004fls.2	60343	FAM3A	-934
chrX	153990999	153991099	uc004fmm.3	1736	DKC1	0
chrX	154033399	154033499	uc004fmp.2	4354	MPP1	303
chrX	154033799	154033899	uc004fmp.2	4354	MPP1	0
chrX	154115099	154115199	uc004fmv.3	8263	F8A1	465
chrX	154493499	154493599	uc004fne.3	116442	RAB39B	253
chrX	154612199	154612299	uc004fni.3	8263	F8A1	451
chrX	154687699	154687799	uc004fnj.3	8263	F8A1	477
chrX	154687799	154687899	uc004fnj.3	8263	F8A1	377
chrX	154842299	154842399	uc004fnn.3	55217	TMLHE	223

## Sheet: C_CO_Neuro_hyper
Table S1C. Chromosomal positions of hypermethylated regions located within 500 bp up- or downstream of transcription start sites (TSS) in ZIKV+ neurons sorted from ZIKV infected cerebreal organoid cultures compared with neurons sorted from Mock infected cerebral organoid cultures.
Chromosome	Start	End	Transcript	Entrez ID	Gene Symbol	Distance to TSS
chr1	32827999	32828099	uc001bvf.3	81629	TSSK3	138
chr1	54203499	54203599	uc001cvr.1	148979	GLIS1	-3623
chr1	119535599	119535699	uc001ehl.1	6913	TBX15	-3421
chr1	155904799	155904899	uc001fmi.1	22889	KIAA0907	-612
chr1	170629999	170630099	uc001ghe.3	5396	PRRX1	-3214
chr1	205329499	205329599	uc001hcg.2	55220	KLHDC8A	-3282
chr1	211431699	211431799	uc010psv.1	55758	RCOR3	-909
chr2	19561299	19561399	uc002rdc.3	130497	OSR1	-2928
chr2	20865999	20866099	uc002rdz.1	151449	GDF7	-325
chr2	20866099	20866199	uc002rdz.1	151449	GDF7	-225
chr2	45240499	45240599	uc002ruo.3	10736	SIX2	-3958
chr2	45241099	45241199	uc002ruo.3	10736	SIX2	-4558
chr2	74668999	74669099	uc002sle.3	6242	RTKN	0
chr2	74735599	74735699	uc002slz.3	84759	PCGF1	-779
chr2	106682099	106682199	uc010fjf.3	84417	C2orf40	0
chr2	119606199	119606299	uc002tlm.3	2019	EN1	-441
chr2	119610399	119610499	uc002tlm.3	2019	EN1	-4641
chr2	130691699	130691799	uc010yzp.2	389033	LOC389033	91
chr2	130691799	130691899	uc010yzp.2	389033	LOC389033	0
chr2	155555399	155555499	uc031rpq.1	3760	KCNJ3	307
chr2	172971299	172971399	uc002uhn.3	1746	DLX2	-3822
chr2	182546999	182547099	uc002uod.3	375298	CERKL	-1608
chr2	239755199	239755299	uc010znx.2	117581	TWIST2	-1374
chr2	239755399	239755499	uc010znx.2	117581	TWIST2	-1174
chr2	239755799	239755899	uc010znx.2	117581	TWIST2	-774
chr2	239755899	239755999	uc010znx.2	117581	TWIST2	-674
chr2	239755999	239756099	uc010znx.2	117581	TWIST2	-574
chr2	241497299	241497399	uc002vyz.1	51281	ANKMY1	6
chr3	51703899	51703999	uc003dbk.5	51368	TEX264	-1192
chr3	56501799	56501899	uc003dhr.1	26059	ERC2	492
chr3	128212099	128212199	uc003eko.2	2624	GATA2	-70
chr3	128212199	128212299	uc003eko.2	2624	GATA2	-170
chr3	195869599	195869699	uc011btt.2	401109	LINC00885	0
chr4	4856399	4856499	uc003gif.3	4487	MSX1	-4893
chr4	4856499	4856599	uc003gif.3	4487	MSX1	-4793
chr4	4856899	4856999	uc003gif.3	4487	MSX1	-4393
chr4	4857999	4858099	uc003gif.3	4487	MSX1	-3293
chr4	4858099	4858199	uc003gif.3	4487	MSX1	-3193
chr4	4858599	4858699	uc003gif.3	4487	MSX1	-2693
chr4	8271699	8271799	uc003gkz.3	94031	HTRA3	211
chr5	36066699	36066799	uc003jjz.2	167127	UGT3A2	224
chr5	37834899	37834999	uc011cpd.2	2668	GDNF	0
chr5	76011299	76011399	uc003ken.4	2149	F2R	-469
chr5	122422199	122422299	uc003kti.3	93166	PRDM6	-2542
chr5	122422299	122422399	uc003kti.3	93166	PRDM6	-2442
chr5	122423399	122423499	uc003kti.3	93166	PRDM6	-1342
chr5	140207999	140208099	uc011dab.2	56142	PCDHA6	350
chr5	157098199	157098299	uc011dds.1	11063	SOX30	189
chr5	158523299	158523399	uc011ddw.2	1879	EBF1	215
chr5	158523499	158523599	uc011ddw.2	1879	EBF1	15
chr5	158531499	158531599	uc003lxl.5	1879	EBF1	-4712
chr5	172064199	172064299	uc003mbt.3	54492	NEURL1B	-3977
chr5	172662099	172662199	uc003mcm.2	1482	NKX2-5	116
chr5	176794399	176794499	uc003mgi.3	10636	RGS14	85
chr5	179640099	179640199	uc003mlr.3	255426	RASGEF1C	-3970
chr6	10423499	10423599	uc003myt.3	7020	TFAP2A	-3703
chr6	56716299	56716399	uc011dxl.1	667	DST	14
chr6	75916299	75916399	uc003phs.3	1303	COL12A1	-677
chr6	85477199	85477299	uc003pkl.2	9096	TBX18	-3246
chr6	101847299	101847399	uc003pqn.3	2898	GRIK2	439
chr6	142409599	142409699	uc003qiu.3	4829	NMBR	237
chr6	163767799	163767899	uc021zia.1	401282	DKFZp451B082	166
chr7	5535399	5535499	uc021zzd.1	693174	MIR589	49
chr7	6002999	6003099	uc011jwk.2	222967	RSPH10B	14
chr7	24323999	24324099	uc003sww.2	4852	NPY	193
chr7	27196199	27196299	uc003sys.3	3204	HOXA7	0
chr7	27208799	27208899	uc031swt.1	100874323	HOXA10-AS	282
chr7	35297999	35298099	uc011kas.2	57057	TBX20	-4289
chr7	43151999	43152099	uc003tid.1	23072	HECW1	-99
chr7	96656799	96656899	uc003uon.3	1749	DLX5	-2657
chr7	137532099	137532199	uc003vtt.3	9162	DGKI	-491
chr8	22853499	22853599	uc011kzp.1	23221	RHOBTB2	139
chr8	70375599	70375699	uc003xyd.2	23213	SULF1	-3160
chr8	99954399	99954499	uc003yio.4	6788	STK3	300
chr8	99954499	99954599	uc003yio.4	6788	STK3	200
chr8	143781999	143782099	uc011ljv.2	54742	LY6K	471
chr9	8733799	8733899	uc003zkp.3	5789	PTPRD	47
chr9	8733899	8733999	uc003zkp.3	5789	PTPRD	0
chr9	34629199	34629299	uc011lon.2	138715	ARID3C	-1189
chr9	96720799	96720899	uc010mrh.3	56033	BARX1	-3192
chr9	129372999	129373099	uc004bqi.3	4010	LMX1B	-3623
chr9	129375199	129375299	uc004bqi.3	4010	LMX1B	-1423
chr9	136997299	136997399	uc004cey.3	11091	WDR5	-3811
chr10	44881599	44881699	uc001jbf.4	6387	CXCL12	-1055
chr10	63422799	63422899	uc010qik.2	219621	C10orf107	81
chr10	112837199	112837299	uc001kzo.3	150	ADRA2A	410
chr10	116164899	116164999	uc001lbn.3	84632	AFAP1L2	-385
chr10	128077199	128077299	uc001ljk.2	8038	ADAM12	-73
chr10	131763399	131763499	uc001lki.2	253738	EBF3	-1309
chr10	131763499	131763599	uc001lki.2	253738	EBF3	-1409
chr10	131765699	131765799	uc001lki.2	253738	EBF3	-3609
chr10	131765899	131765999	uc001lki.2	253738	EBF3	-3809
chr10	131766499	131766599	uc001lki.2	253738	EBF3	-4409
chr10	131766799	131766899	uc001lki.2	253738	EBF3	-4709
chr10	135382399	135382499	uc001lnn.2	93426	SYCE1	377
chr11	65779599	65779699	uc001ogr.3	1474	CST6	138
chr11	68611599	68611699	uc001oof.4	1374	CPT1A	-2201
chr11	69519099	69519199	uc001opf.3	9965	FGF19	0
chr11	128555199	128555299	uc010sbt.2	2313	FLI1	-1131
chr11	128556299	128556399	uc010sbt.2	2313	FLI1	-31
chr12	21927899	21927999	uc001rff.4	3764	KCNJ8	-145
chr12	52627099	52627199	uc001saa.1	3855	KRT7	146
chr12	53772599	53772699	uc001scw.3	6667	SP1	-1280
chr12	57882199	57882299	uc001sod.3	64333	ARHGAP9	298
chr13	43148199	43148299	uc001uyu.2	8600	TNFSF11	0
chr13	43148299	43148399	uc001uyu.2	8600	TNFSF11	9
chr13	80054999	80055099	uc031qmm.1	100874208	NDFIP2-AS1	267
chr13	100630299	100630399	uc001von.3	7546	ZIC2	-3627
chr13	113656299	113656399	uc001vss.4	23263	MCF2L	272
chr14	19551899	19551999	uc001vuz.1	404785	POTEG	-1366
chr14	33407299	33407399	uc001wrs.3	64067	NPAS3	-1060
chr14	65016699	65016799	uc001xhl.1	145376	PPP1R36	80
chr14	94392699	94392799	uc001yby.2	283592	FAM181A-AS1	0
chr14	94393699	94393799	uc010aus.2	90050	FAM181A	11
chr14	95237599	95237699	uc001ydu.3	145258	GSC	-1101
chr14	95237799	95237899	uc001ydu.3	145258	GSC	-1301
chr14	100203999	100204099	uc010avt.1	2009	EML1	0
chr15	23810799	23810899	uc001ywh.4	7681	MKRN3	346
chr15	41062199	41062299	uc010bby.3	643338	C15orf62	41
chr15	41217899	41217999	uc001zng.2	54567	DLL4	-3532
chr15	41217999	41218099	uc001zng.2	54567	DLL4	-3432
chr15	41218699	41218799	uc001zng.2	54567	DLL4	-2732
chr15	65360099	65360199	uc002aoi.1	51285	RASL12	189
chr15	93616799	93616899	uc002bsr.2	56963	RGMA	40
chr16	11343199	11343299	uc002daq.1	116028	RMI2	-207
chr16	31580799	31580899	uc010vfr.1	440359	YBX3P1	0
chr16	32897299	32897399	uc002edi.1	386757	SLC6A10P	-837
chr16	46919499	46919599	uc002eem.3	84706	GPT2	398
chr16	54322899	54322999	uc002eht.1	79191	IRX3	-2522
chr16	54322999	54323099	uc002eht.1	79191	IRX3	-2622
chr16	54323299	54323399	uc002eht.1	79191	IRX3	-2922
chr16	54323499	54323599	uc002eht.1	79191	IRX3	-3122
chr16	54324199	54324299	uc002eht.1	79191	IRX3	-3822
chr16	54324299	54324399	uc002eht.1	79191	IRX3	-3922
chr16	54325299	54325399	uc002eht.1	79191	IRX3	-4922
chr16	55794499	55794599	uc002eik.3	51716	CES1P1	0
chr16	73097299	73097399	uc002fcl.3	463	ZFHX3	-4766
chr16	86609899	86609999	uc002fjr.3	2300	FOXL1	-2116
chr16	86610399	86610499	uc002fjr.3	2300	FOXL1	-1616
chr16	86612199	86612299	uc002fjr.3	2300	FOXL1	85
chr16	86612299	86612399	uc002fjr.3	2300	FOXL1	185
chr16	86612399	86612499	uc002fjr.3	2300	FOXL1	285
chr16	86612599	86612699	uc002fjr.3	2300	FOXL1	485
chr16	88514999	88515099	uc002fkv.3	161882	ZFPM1	-4915
chr16	88933099	88933199	uc031qxi.1	390748	PABPN1L	-32
chr17	5974599	5974699	uc002gco.3	23302	WSCD1	172
chr17	14201899	14201999	uc002goh.1	9953	HS3ST3B1	-2507
chr17	17140199	17140299	uc010cpn.3	201164	PLD6	203
chr17	38024799	38024899	uc002hte.3	124626	ZPBP2	345
chr17	56268699	56268799	uc002ivq.3	8288	EPX	-1290
chr17	59474299	59474399	uc002ize.3	6909	TBX2	-2858
chr17	59474499	59474599	uc002ize.3	6909	TBX2	-2658
chr17	59475699	59475799	uc002ize.3	6909	TBX2	-1458
chr17	59488399	59488499	uc002izh.1	388407	C17orf82	-613
chr17	59488599	59488699	uc002izh.1	388407	C17orf82	-413
chr17	59488699	59488799	uc002izh.1	388407	C17orf82	-313
chr17	59488899	59488999	uc002izh.1	388407	C17orf82	-113
chr17	59489099	59489199	uc002izh.1	388407	C17orf82	0
chr17	59528999	59529099	uc010ddo.3	9496	TBX4	-680
chr17	59529799	59529899	uc010ddo.3	9496	TBX4	21
chr18	77441899	77441999	uc021ult.1	9150	CTDP1	470
chr19	9810999	9811099	uc010xkx.2	729648	ZNF812P	394
chr19	10787999	10788099	uc002mpp.3	3609	ILF3	161
chr19	12267199	12267299	uc002mtg.2	100529855	ZNF625-ZNF20	247
chr19	36801499	36801599	uc021utf.1	100134317	LOC100134317	-646
chr19	44331299	44331399	uc002oxp.4	284349	ZNF283	-74
chr19	44711899	44711999	uc002oyu.3	7770	ZNF227	-4692
chr20	56265299	56265399	uc031ruk.1	56937	PMEPA1	281
chr20	57415199	57415299	uc002xzt.3	2778	GNAS	405
chr20	58179799	58179899	uc002yau.3	116154	PHACTR3	197
chr20	62009199	62009299	uc002yet.2	1137	CHRNA4	190
chr20	62463699	62463799	uc002ygu.3	140685	ZBTB46	-1103
chr20	62681999	62682099	uc002yhs.3	54345	SOX18	-1021
chr20	62783199	62783299	uc002yih.3	4661	MYT1	56
chr21	28218999	28219099	uc002ymf.3	9510	ADAMTS1	-1272
chr21	41755299	41755399	uc002yyt.3	100506492	DSCAM-AS1	289
chr21	43189299	43189399	uc002yzn.1	54101	RIPK4	-2051
chr21	46132099	46132199	uc002zfe.1	54084	TSPEAR	-605
chr22	21903899	21903999	uc031rxe.1	7332	UBE2L3	164
chr22	21986799	21986899	uc011aih.1	164592	CCDC116	-187
chr22	25003599	25003699	uc003aax.2	2678	GGT1	0
chr22	30476299	30476399	uc003agy.3	150280	HORMAD2	-54
chr22	46449799	46449899	uc011aqw.2	150381	PRR34-AS1	74
chr22	46449999	46450099	uc003bgq.1	55267	PRR34	0
chrX	9433699	9433799	uc004csr.3	6907	TBL1X	499
chrX	14891399	14891499	uc004cwi.3	158747	MOSPD2	-28
chrX	15353599	15353699	uc004cwq.3	5277	PIGA	0
chrX	19001999	19002099	uc004cyv.4	5256	PHKA2	381
chrX	19533499	19533599	uc022btq.1	389840	MAP3K15	-121
chrX	46618099	46618199	uc004dgu.2	84679	SLC9A7	408
chrX	49020099	49020199	uc004dmu.2	79917	MAGIX	0
chrX	53111899	53111999	uc004drv.3	64061	TSPYL2	358
chrX	53449999	53450099	uc004dsj.2	158787	RIBC1	195
chrX	53461199	53461299	uc004dsl.1	3028	HSD17B10	24
chrX	54069199	54069299	uc004dsy.3	23133	PHF8	328
chrX	57936799	57936899	uc004dve.3	7789	ZXDA	168
chrX	68048099	68048199	uc004dxd.4	1947	EFNB1	-641
chrX	68048999	68049099	uc004dxd.4	1947	EFNB1	160
chrX	68836199	68836299	uc004dxm.1	1896	EDA	289
chrX	69353799	69353899	uc004dxw.3	3476	IGBP1	482
chrX	69665099	69665199	uc004dyi.2	1741	DLG3	395
chrX	72434399	72434499	uc004ebi.3	4674	NAP1L2	211
chrX	74375999	74376099	uc004ebz.4	22	ABCB7	76
chrX	85402899	85402999	uc004eew.2	117154	DACH2	-456
chrX	100306899	100306999	uc004egq.3	79979	TRMT2B	106
chrX	106449599	106449699	uc004ena.3	54830	NUP62CL	0
chrX	118892799	118892899	uc010nql.3	347454	SOWAHD	224
chrX	118925399	118925499	uc004erx.2	6170	RPL39	123
chrX	125299799	125299899	uc004euk.2	340578	DCAF12L2	181
chrX	133680299	133680399	uc011mvn.2	574506	MIR503	29
chrX	133680499	133680599	uc004exm.4	84848	MIR503HG	54
chrX	148713599	148713699	uc004fdo.3	84548	TMEM185A	-113
chrX	150343199	150343299	uc011myc.2	9248	GPR50	-1757
chrX	150565799	150565899	uc004feu.3	203547	VMA21	143
chrX	153606899	153606999	uc004fkl.3	2010	EMD	-598
chrX	153607699	153607799	uc004fkl.3	2010	EMD	103
chrX	153744099	153744199	uc004fls.2	60343	FAM3A	367
chrX	153775999	153776099	uc004fmd.3	8517	IKBKG	0

## Sheet: D_CO_Neuro_hypo
Table S1D. Chromosomal positions of hypomethylated regions located within 500 bp up- or downstream of transcription start sites (TSS) in ZIKV+ neurons sorted from ZIKV infected cerebreal organoid cultures compared with neurons sorted from Mock infected cerebral organoid cultures.
Chromosome	Start	End	Transcript	Entrez ID	Gene Symbol	Distance to TSS
chr1	4713999	4714099	uc001alm.1	55966	AJAP1	-1006
chr1	11862999	11863099	uc001atb.1	4524	MTHFR	341
chr1	12655999	12656099	uc001aue.1	9249	DHRS3	7
chr1	13910199	13910299	uc001avc.3	10630	PDPN	0
chr1	15256699	15256799	uc001avp.2	23254	KAZN	404
chr1	26758799	26758899	uc001bmk.3	79947	DHDDS	27
chr1	28286399	28286499	uc001bph.1	55113	XKR8	-5
chr1	31845899	31845999	uc001bss.1	2170	FABP3	0
chr1	36788499	36788599	uc001cai.1	55194	EVA1B	250
chr1	39956599	39956699	uc001cdi.3	353500	BMP8A	-619
chr1	59042799	59042899	uc001cyz.4	4070	TACSTD2	267
chr1	59042899	59042999	uc001cyz.4	4070	TACSTD2	167
chr1	86622299	86622399	uc009wcq.3	255631	COL24A1	47
chr1	86622799	86622899	uc009wcq.3	255631	COL24A1	-354
chr1	109791499	109791599	uc001dxa.4	1952	CELSR2	-1042
chr1	110306199	110306299	uc001dyq.2	79574	EPS8L3	345
chr1	120905999	120906099	uc001eio.2	337875	HIST2H2BA	0
chr1	144146799	144146899	uc010oxn.2	728841	NBPF8	0
chr1	149783499	149783599	uc010pbj.2	440689	HIST2H2BF	329
chr1	156084499	156084599	uc009wro.2	4000	LMNA	0
chr1	156084599	156084699	uc009wro.2	4000	LMNA	96
chr1	156084699	156084799	uc009wro.2	4000	LMNA	196
chr1	156084899	156084999	uc009wro.2	4000	LMNA	396
chr1	156676599	156676699	uc021pbi.1	1382	CRABP2	-992
chr1	159824599	159824699	uc001fug.1	284677	C1orf204	438
chr1	159824799	159824899	uc001fug.1	284677	C1orf204	238
chr1	160681599	160681699	uc001fwn.4	962	CD48	0
chr1	161283799	161283899	uc001gag.3	6391	SDHC	-267
chr1	170500699	170500799	uc009wvw.2	92344	GORAB	-464
chr1	180881399	180881499	uc001gok.2	57710	KIAA1614	-814
chr1	230849999	230850099	uc001hty.4	183	AGT	237
chr1	244997099	244997199	uc001iar.3	116228	COX20	-1440
chr1	247334999	247335099	uc001ici.3	7678	ZNF124	219
chr1	247335299	247335399	uc001ici.3	7678	ZNF124	0
chr2	11273499	11273599	uc010yji.1	130813	C2orf50	321
chr2	27301799	27301899	uc010eyq.2	11117	EMILIN1	365
chr2	48844899	48844999	uc002rws.2	11036	GTF2A1L	0
chr2	54342599	54342699	uc002rxq.4	98	ACYP2	190
chr2	85645299	85645399	uc002spo.3	284948	SH2D6	-655
chr2	86038299	86038399	uc021vkc.1	284950	LOC284950	-3854
chr2	86038499	86038599	uc021vkc.1	284950	LOC284950	-3654
chr2	86038599	86038699	uc021vkc.1	284950	LOC284950	-3554
chr2	98341099	98341199	uc002sye.1	7535	ZAP70	176
chr2	98703599	98703699	uc010yvh.2	200403	VWA3B	5
chr2	102090699	102090799	uc002tbb.1	731220	RFX8	366
chr2	108443299	108443399	uc010ywk.2	285190	RGPD4	0
chr2	158453899	158453999	uc010foe.3	130399	ACVR1C	73
chr2	179058499	179058599	uc002ulw.3	114880	OSBPL6	-609
chr2	182549999	182550099	uc002uod.3	375298	CERKL	-4608
chr2	208989299	208989399	uc002vcn.4	1421	CRYGD	0
chr2	218867299	218867399	uc010fvk.1	7145	TNS1	319
chr2	231084699	231084799	uc002vqg.3	3431	SP110	28
chr2	239149799	239149899	uc002vxz.3	55502	HES6	-1119
chr2	241624599	241624699	uc002vzt.3	653437	AQP12B	-2277
chr3	11178599	11178699	uc010hdr.3	3269	HRH1	-80
chr3	11610099	11610199	uc010hdv.1	9686	VGLL4	199
chr3	11610199	11610299	uc010hdv.1	9686	VGLL4	99
chr3	13008899	13008999	uc003bxt.3	9922	IQSEC1	0
chr3	47619199	47619299	uc003crn.3	10675	CSPG5	324
chr3	52101999	52102099	uc010hmb.2	100128378	LINC00696	-2872
chr3	58572699	58572799	uc010hnm.3	11170	FAM107A	0
chr3	62362699	62362799	uc003dli.2	55079	FEZF2	-3510
chr3	62362899	62362999	uc003dli.2	55079	FEZF2	-3710
chr3	62362999	62363099	uc003dli.2	55079	FEZF2	-3810
chr3	129693399	129693499	uc003enc.4	7200	TRH	164
chr3	129693499	129693599	uc003enc.4	7200	TRH	264
chr3	129693699	129693799	uc003enc.4	7200	TRH	464
chr3	147114699	147114799	uc003ewc.2	84107	ZIC4	174
chr3	147125199	147125299	uc003ewd.2	84107	ZIC4	-604
chr3	149374699	149374799	uc003exe.3	25937	WWTR1	310
chr3	149374799	149374899	uc003exe.3	25937	WWTR1	210
chr3	149374999	149375099	uc003exe.3	25937	WWTR1	10
chr3	169482499	169482599	uc003ffr.1	7012	TERC	249
chr3	169482599	169482699	uc003ffr.1	7012	TERC	149
chr3	170073999	170074099	uc003fgu.3	6498	SKIL	-1374
chr3	180396699	180396799	uc010hxe.3	339829	CCDC39	484
chr3	184093999	184094099	uc003fon.3	7066	THPO	93
chr4	8200799	8200899	uc003gkv.4	54436	SH3TC1	-161
chr4	8200899	8200999	uc003gkv.4	54436	SH3TC1	-61
chr4	9339899	9339999	uc021xlo.1	728369	USP17L24	-1130
chr4	11370199	11370299	uc021xmf.1	693157	MIR572	-152
chr4	11370699	11370799	uc021xmf.1	693157	MIR572	249
chr4	11370799	11370899	uc021xmf.1	693157	MIR572	349
chr4	17782799	17782899	uc003gpm.4	27146	FAM184B	236
chr4	154711099	154711199	uc003inv.1	6423	SFRP2	-872
chr4	156874799	156874899	uc003ipg.3	1519	CTSO	149
chr4	156874999	156875099	uc003ipg.3	1519	CTSO	0
chr5	6583799	6583899	uc003jdr.3	255167	LINC01018	390
chr5	9546599	9546699	uc021xwm.1	100505806	SNHG18	288
chr5	41903899	41903999	uc003jmo.3	285636	C5orf51	-471
chr5	58334799	58334899	uc003jrt.2	5144	PDE4D	440
chr5	68628599	68628699	uc003jvw.2	202243	CCDC125	0
chr5	132166499	132166599	uc003kxx.3	134549	SHROOM1	0
chr5	140474399	140474499	uc003lil.3	56133	PCDHB2	163
chr5	175488699	175488799	uc031sma.1	202134	FAM153B	442
chr6	26017599	26017699	uc003nfo.3	3024	HIST1H1A	341
chr6	26522099	26522199	uc011dkp.3	493812	HCG11	166
chr6	27782899	27782999	uc003njo.3	8342	HIST1H2BM	78
chr6	34203399	34203499	uc003oit.3	3159	HMGA1	-1078
chr6	34203499	34203599	uc003oit.3	3159	HMGA1	-978
chr6	35992599	35992699	uc003oln.3	116369	SLC26A8	-187
chr6	99278899	99278999	uc003ppe.3	5454	POU3F2	-3581
chr6	99279599	99279699	uc003ppe.3	5454	POU3F2	-2881
chr6	108485899	108485999	uc003psg.3	7101	NR2E1	-1216
chr6	131456999	131457099	uc003qck.4	9465	AKAP7	174
chr6	144329299	144329399	uc003qjx.3	5325	PLAGL1	142
chr6	160681599	160681699	uc003qtf.3	6582	SLC22A2	-1637
chr7	4681499	4681599	uc003sna.1	221937	FOXK1	-1789
chr7	5642699	5642799	uc003sov.3	6624	FSCN1	197
chr7	23749599	23749699	uc003sws.5	56164	STK31	-87
chr7	65112899	65112999	uc003tue.2	644619	INTS4P2	123
chr7	76090799	76090899	uc011kgk.1	113878	DTX2	-73
chr7	77045599	77045699	uc003ugf.3	54103	GSAP	18
chr7	94285199	94285299	uc003unl.2	8910	SGCE	222
chr7	98468699	98468799	uc003upn.3	222865	TMEM130	-1027
chr7	102715699	102715799	uc003vaw.2	83787	ARMC10	372
chr7	113725099	113725199	uc003vgt.2	93986	FOXP2	-1166
chr7	128552799	128552899	uc011kor.2	375616	KCP	-2027
chr7	128555699	128555799	uc011kor.2	375616	KCP	-4927
chr7	131241799	131241899	uc003vqw.4	5420	PODXL	-424
chr7	152133499	152133599	uc003wlb.3	220832	FABP5P3	-381
chr8	56792099	56792199	uc003xsk.4	4067	LYN	-187
chr8	65281899	65281999	uc022avc.2	100130155	MIR124-2HG	-3776
chr8	65282099	65282199	uc022avc.2	100130155	MIR124-2HG	-3576
chr8	65282399	65282499	uc022avc.2	100130155	MIR124-2HG	-3276
chr8	65282499	65282599	uc022avc.2	100130155	MIR124-2HG	-3176
chr8	65283499	65283599	uc022avc.2	100130155	MIR124-2HG	-2176
chr8	91013599	91013699	uc003yek.1	1666	DECR1	20
chr8	145016499	145016599	uc003zac.1	5339	PLEC	93
chr8	145016599	145016699	uc003zac.1	5339	PLEC	0
chr9	21818199	21818299	uc011lnl.2	4507	MTAP	176
chr9	34376499	34376599	uc003zue.4	57462	KIAA1161	295
chr9	35564399	35564499	uc003zwy.3	730112	FAM166B	-504
chr9	35689599	35689699	uc003zxq.3	7169	TPM2	354
chr9	35689899	35689999	uc003zxq.3	7169	TPM2	54
chr9	35791699	35791799	uc003zyd.3	4882	NPR2	-607
chr9	38621499	38621599	uc004abh.4	158228	FAM201A	415
chr9	42019199	42019299	uc004aca.4	654466	FGF7P3	285
chr9	42019499	42019599	uc004aca.4	654466	FGF7P3	0
chr9	46687699	46687799	uc031tdw.1	387628	FGF7P6	143
chr9	88257799	88257899	uc004aod.4	23287	AGTPBP1	359
chr9	123691399	123691499	uc010mvl.2	7185	TRAF1	0
chr9	124329099	124329199	uc004bln.3	153090	DAB2IP	-200
chr9	127215299	127215399	uc004bom.1	347088	ADGRD2	0
chr9	130617199	130617299	uc004bsj.5	2022	ENG	-148
chr9	132082999	132083099	uc004bxs.2	414318	C9orf106	-196
chr9	136498699	136498799	uc004cel.3	1621	DBH	-2686
chr9	139948099	139948199	uc004ckw.2	954	ENTPD2	304
chr9	139948299	139948399	uc004ckw.2	954	ENTPD2	104
chr9	139948599	139948699	uc004ckw.2	954	ENTPD2	-97
chr9	140767899	140767999	uc004cog.3	774	CACNA1B	-4242
chr10	7454499	7454599	uc001ijn.2	57713	SFMBT2	-1052
chr10	33624699	33624799	uc001ixc.1	8829	NRP1	-694
chr10	57389699	57389799	uc001jjv.1	65217	PCDH15	-1998
chr10	88730599	88730699	uc001kee.2	119385	AGAP11	102
chr10	88730899	88730999	uc001kee.2	119385	AGAP11	402
chr10	102106899	102106999	uc001kqy.3	6319	SCD	128
chr10	126850499	126850599	uc001lih.4	1488	CTBP2	-876
chr11	12398799	12398899	uc001mkh.3	55742	PARVA	-127
chr11	18415899	18415999	uc001mok.3	3939	LDHA	0
chr11	20619799	20619899	uc001mqd.3	9152	SLC6A5	-1047
chr11	34460599	34460699	uc001mvm.3	847	CAT	128
chr11	46402599	46402699	uc001nco.4	4192	MDK	0
chr11	47207199	47207299	uc001ndw.3	29763	PACSIN3	133
chr11	47207299	47207399	uc001ndw.3	29763	PACSIN3	33
chr11	58869999	58870099	uc001nnl.3	374393	FAM111B	-4559
chr11	61105499	61105599	uc009ynm.1	26007	TKFC	87
chr11	62314899	62314999	uc001ntk.2	79026	AHNAK	-568
chr11	62379799	62379899	uc001ntt.1	256364	EML3	0
chr11	62379899	62379999	uc001ntu.1	256364	EML3	238
chr11	68780599	68780699	uc001ooo.4	116535	MRGPRF	151
chr11	69919999	69920099	uc001opj.3	55107	ANO1	-4309
chr11	78131599	78131699	uc001ozh.3	9846	GAB2	-2732
chr11	115630699	115630799	uc009yza.3	283143	LINC00900	116
chr11	119189099	119189199	uc001pwf.3	4162	MCAM	-1260
chr11	119191699	119191799	uc001pwf.3	4162	MCAM	-3860
chr11	119191799	119191899	uc001pwf.3	4162	MCAM	-3960
chr11	131779599	131779699	uc010scj.2	50863	NTM	100
chr12	48214699	48214799	uc001rqj.4	51564	HDAC7	-937
chr12	49182999	49183099	uc001rsi.4	112	ADCY6	-180
chr12	49658999	49659099	uc001rtt.1	84790	TUBA1C	135
chr12	50355199	50355299	uc001rvo.3	362	AQP5	0
chr12	50355299	50355399	uc001rvo.3	362	AQP5	21
chr12	50452499	50452599	uc009zlo.4	41	ASIC1	0
chr12	66583299	66583399	uc001stg.2	11213	IRAK3	322
chr12	70082999	70083099	uc001svf.3	144453	BEST3	0
chr12	81101899	81101999	uc001szf.2	4618	MYF6	492
chr12	85672199	85672299	uc001tae.4	8092	ALX1	-1737
chr12	108732999	108733099	uc001tmv.3	1240	CMKLR1	0
chr13	20531699	20531799	uc001umq.3	7750	ZMYM2	-1011
chr13	23993299	23993399	uc001uor.2	100506680	SACS-AS1	190
chr13	25670399	25670499	uc001upy.3	5042	PABPC3	124
chr13	57733899	57733999	uc010thg.1	729233	PRR20B	-767
chr13	95254299	95254399	uc001vly.3	160897	GPR180	196
chr13	112717299	112717399	uc001vsb.1	6656	SOX1	-4514
chr14	23835599	23835699	uc001wjo.4	10278	EFS	-758
chr14	31344099	31344199	uc001wqp.2	1690	COCH	359
chr14	45722699	45722799	uc001wwf.3	55320	MIS18BP1	-95
chr14	55595799	55595899	uc001xbr.3	3958	LGALS3	-36
chr14	92980599	92980699	uc001yap.3	79890	RIN3	475
chr14	93214999	93215099	uc001yav.3	5641	LGMN	0
chr14	100111699	100111799	uc001ygl.1	84439	HHIPL1	220
chr14	105146899	105146999	uc021sek.1	100616300	MIR4710	-2814
chr14	105953599	105953699	uc001yri.4	1396	CRIP1	343
chr15	22546499	22546599	uc021sfg.1	646396	REREP3	0
chr15	25468299	25468399	uc001yzx.1	100033448	SNORD115-11	0
chr15	33360099	33360199	uc001zhf.5	342184	FMN1	34
chr15	40583299	40583399	uc001zlc.3	5330	PLCB2	131
chr15	40762799	40762899	uc001zlw.3	113189	CHST14	-261
chr15	44068399	44068499	uc001zsv.1	80237	ELL3	106
chr15	45670399	45670499	uc001zvb.3	2628	GATM	243
chr15	45670499	45670599	uc001zvb.3	2628	GATM	143
chr15	53086999	53087099	uc002aci.2	3175	ONECUT1	-4791
chr15	57210199	57210299	uc002adw.1	54816	ZNF280D	398
chr15	60689999	60690099	uc002agk.3	302	ANXA2	86
chr15	60690699	60690799	uc002agk.3	302	ANXA2	-515
chr15	65134199	65134299	uc002anv.3	80301	PLEKHO2	118
chr15	74219799	74219899	uc002awa.2	100287616	LOXL1-AS1	228
chr15	84115399	84115499	uc010bms.2	6457	SH3GL3	-592
chr15	90039399	90039499	uc002bnz.2	51458	RHCG	300
chr15	90039499	90039599	uc002bnz.2	51458	RHCG	200
chr15	90039799	90039899	uc002bnz.2	51458	RHCG	-1
chr15	91427499	91427599	uc002bpv.3	2242	FES	-66
chr16	3493299	3493399	uc002cvd.3	146434	ZNF597	91
chr16	4377499	4377599	uc002cwc.1	84662	GLIS2	-4617
chr16	15020499	15020599	uc002dcx.4	9284	NPIPA1	-465
chr16	15187999	15188099	uc002dde.3	54700	RRN3	59
chr16	19125299	19125399	uc002dft.3	162073	ITPRIPL2	46
chr16	19422199	19422299	uc002dgb.4	79838	TMC5	143
chr16	19896399	19896499	uc010vav.2	51704	GPRC5B	333
chr16	23765999	23766099	uc002dmb.1	63928	CHP2	52
chr16	23766199	23766299	uc002dmb.1	63928	CHP2	252
chr16	23766399	23766499	uc002dmb.1	63928	CHP2	452
chr16	31469399	31469499	uc010vfn.2	79798	ARMC5	-95
chr16	48190899	48190999	uc002efd.1	94160	ABCC12	-971
chr16	58058799	58058899	uc002ena.3	4324	MMP15	-383
chr16	58058899	58058999	uc002ena.3	4324	MMP15	-283
chr16	65157799	65157899	uc002eoi.3	1009	CDH11	-1881
chr16	66600499	66600599	uc002epm.4	113540	CMTM1	150
chr16	69958899	69958999	uc002exw.2	11060	WWP2	14
chr16	88717399	88717499	uc002flb.4	1535	CYBA	0
chr16	89753199	89753299	uc002foa.2	8558	CDK10	124
chr17	4853099	4853199	uc002gaa.4	5216	PFN1	-719
chr17	4981599	4981699	uc002gaq.3	124961	ZFP3	-55
chr17	7607699	7607799	uc002gis.3	1949	EFNB3	-721
chr17	16395799	16395899	uc002gqh.3	388341	LRRC75A	-295
chr17	17399399	17399499	uc002gri.3	51655	RASD1	210
chr17	21454499	21454599	uc002gyw.4	339263	C17orf51	342
chr17	34079799	34079899	uc002hjv.2	246176	GAS2L2	0
chr17	37024599	37024699	uc010wdy.1	3927	LASP1	-1413
chr17	38179199	38179299	uc010wer.2	9862	MED24	349
chr17	44896599	44896699	uc002ikv.3	7473	WNT3	-474
chr17	56769799	56769899	uc031rdi.1	5889	RAD51C	-64
chr17	66255299	66255399	uc002jhc.2	22901	ARSG	0
chr17	72708699	72708799	uc002jlg.3	146722	CD300LF	309
chr17	73083799	73083899	uc002jmr.4	9121	SLC16A5	0
chr17	73873499	73873599	uc002jpv.3	91107	TRIM47	466
chr17	73873599	73873699	uc002jpv.3	91107	TRIM47	366
chr17	73873899	73873999	uc002jpv.3	91107	TRIM47	66
chr17	76357199	76357299	uc002jvl.2	9021	SOCS3	-1042
chr17	77772599	77772699	uc002jxd.2	57332	CBX8	-1685
chr17	77772699	77772799	uc002jxd.2	57332	CBX8	-1785
chr17	77772999	77773099	uc002jxd.2	57332	CBX8	-2085
chr17	79410999	79411099	uc002kae.2	57597	BAHCC1	165
chr17	79482099	79482199	uc002kag.3	71	ACTG1	-2208
chr17	80291499	80291599	uc002keo.3	6398	SECTM1	322
chr18	12307499	12307599	uc002kqv.3	84617	TUBB6	-641
chr18	14132199	14132299	uc002ksq.2	162655	ZNF519	190
chr18	70534599	70534699	uc002lkw.3	81832	NETO1	111
chr18	74207899	74207999	uc031rir.1	400658	C18orf65	423
chr18	76828699	76828799	uc002lmu.3	374868	ATP9B	-598
chr19	4153599	4153699	uc002lzl.4	84699	CREB3L3	2
chr19	8943199	8943299	uc010dwg.1	148156	ZNF558	-225
chr19	9785399	9785499	uc002mlx.3	54811	ZNF562	277
chr19	11305899	11305999	uc021upe.1	25959	KANK2	347
chr19	17558899	17558999	uc021uqh.1	100130519	TMEM221	377
chr19	17579399	17579499	uc002ngt.1	376497	SLC27A1	-1801
chr19	34015199	34015299	uc002nur.4	5184	PEPD	-2401
chr19	37288299	37288399	uc002oeu.2	284408	ZNF790-AS1	-53
chr19	38724799	38724899	uc002ohn.3	8193	DPF1	-4483
chr19	39279899	39279999	uc002ojf.4	653499	LGALS7B	50
chr19	40732499	40732599	uc002ond.3	79935	CNTD2	0
chr19	41119799	41119899	uc002oom.1	8425	LTBP4	0
chr19	44287199	44287299	uc002oxl.3	3783	KCNN4	-1791
chr19	56879699	56879799	uc002qmr.3	79149	ZSCAN5A	0
chr19	57049699	57049799	uc002qni.3	140612	ZFP28	-518
chr19	57049799	57049899	uc002qni.3	140612	ZFP28	-418
chr19	57742299	57742399	uc002qoc.3	6795	AURKC	0
chr19	58570399	58570499	uc021vct.1	7694	ZNF135	-108
chr19	58951699	58951799	uc002qst.4	7691	ZNF132	-111
chr20	34638599	34638699	uc002xet.3	647979	NORAD	183
chr20	35500699	35500799	uc021wcz.1	140711	TLDC2	-3771
chr20	48909399	48909499	uc002xvk.2	284751	LINC01270	143
chr20	55201999	55202099	uc002xya.3	7022	TFAP2C	-2259
chr20	55203499	55203599	uc002xya.3	7022	TFAP2C	-759
chr20	60943799	60943899	uc002ycq.3	3911	LAMA5	-1432
chr20	61847899	61847999	uc002yeh.3	54915	YTHDF1	-362
chr21	33781999	33782099	uc002ypr.1	59271	EVA1C	-2653
chr21	44847599	44847699	uc002zdf.2	150094	SIK1	-598
chr21	44847799	44847899	uc002zdf.2	150094	SIK1	-798
chr22	17082399	17082499	uc002zlq.4	387590	TPTEP1	-302
chr22	18593899	18593999	uc002znv.2	51807	TUBA8	447
chr22	20192299	20192399	uc002zrs.2	284865	LOC284865	42
chr22	37447499	37447599	uc010gxa.1	79734	KCTD17	-180
chr22	37610899	37610999	uc003arb.3	6753	SSTR3	-2547
chr22	37955999	37956099	uc003asz.4	11135	CDC42EP1	-372
chr22	37956099	37956199	uc003asz.4	11135	CDC42EP1	-272
chr22	38071599	38071699	uc003atn.3	3956	LGALS1	0
chr22	38301799	38301899	uc003aui.3	85377	MICALL1	-256
chr22	38481899	38481999	uc003auv.3	80115	BAIAP2L2	457
chr22	41953399	41953499	uc003bak.1	27254	CSDC2	-3515
chr22	44422199	44422299	uc010gzn.3	29780	PARVB	16
chr22	50453999	50454099	uc003bje.1	400935	IL17REL	-2945
chr22	50706299	50706399	uc010hay.1	5600	MAPK11	479
chr22	50706399	50706499	uc010hay.1	5600	MAPK11	379
chrX	6144999	6145099	uc010ndh.3	57502	NLGN4X	17
chrX	9983199	9983299	uc004csx.4	55841	WWC3	-496
chrX	9983399	9983499	uc004csx.4	55841	WWC3	-296
chrX	11776599	11776699	uc004cuv.1	10943	MSL3	322
chrX	12993099	12993199	uc004cvf.3	7114	TMSB4X	-27
chrX	14047899	14047999	uc004cwb.3	54960	GEMIN8	36
chrX	14891299	14891399	uc004cwg.1	2187	FANCB	-116
chrX	14891499	14891599	uc004cwi.3	158747	MOSPD2	0
chrX	17755599	17755699	uc004cyb.3	6322	SCML1	8
chrX	17755699	17755799	uc004cyb.3	6322	SCML1	108
chrX	18372299	18372399	uc004cyk.3	10389	SCML2	445
chrX	18372499	18372599	uc004cyk.3	10389	SCML2	245
chrX	18372599	18372699	uc004cyk.3	10389	SCML2	145
chrX	18443899	18443999	uc004cym.3	6792	CDKL5	175
chrX	18444099	18444199	uc004cym.3	6792	CDKL5	375
chrX	19002399	19002499	uc004cyv.4	5256	PHKA2	0
chrX	19905299	19905399	uc004czm.3	30011	SH3KBP1	345
chrX	20008799	20008899	uc011mjh.1	729609	LOC729609	-903
chrX	20009299	20009399	uc011mjh.1	729609	LOC729609	-1403
chrX	20284499	20284599	uc004czu.3	6197	RPS6KA3	151
chrX	21775999	21776099	uc004daa.3	23676	SMPX	179
chrX	21857699	21857799	uc004dab.2	51360	MBTPS2	44
chrX	23761399	23761499	uc004dao.3	23597	ACOT9	0
chrX	23761499	23761599	uc004dao.3	23597	ACOT9	-93
chrX	25038599	25038699	uc004dbp.4	170302	ARX	-4535
chrX	25038799	25038899	uc004dbp.4	170302	ARX	-4735
chrX	30906999	30907099	uc004dcj.3	257397	TAB3	412
chrX	38186699	38186799	uc004dea.3	6103	RPGR	0
chrX	38186799	38186899	uc004dea.3	6103	RPGR	-12
chrX	40439999	40440099	uc004det.3	10159	ATP6AP2	-117
chrX	40506799	40506899	uc004dev.1	159013	CXorf38	0
chrX	40595099	40595199	uc010nhe.1	9282	MED14	0
chrX	40943899	40943999	uc004dfb.3	8239	USP9X	-889
chrX	40944799	40944899	uc004dfb.3	8239	USP9X	0
chrX	40944999	40945099	uc004dfb.3	8239	USP9X	112
chrX	40945099	40945199	uc004dfb.3	8239	USP9X	212
chrX	40945199	40945299	uc004dfb.3	8239	USP9X	312
chrX	41192499	41192599	uc004dfd.1	1654	DDX3X	-52
chrX	41193099	41193199	uc004dfd.1	1654	DDX3X	449
chrX	41782999	41783099	uc004dfl.4	8573	CASK	-713
chrX	41783199	41783299	uc004dfl.4	8573	CASK	-913
chrX	44732199	44732299	uc022bvi.1	7403	KDM6A	-124
chrX	44732899	44732999	uc022bvi.1	7403	KDM6A	477
chrX	46306699	46306799	uc004dgm.4	55634	KRBOX4	76
chrX	46433299	46433399	uc004dgt.3	56548	CHST7	108
chrX	46433399	46433499	uc004dgt.3	56548	CHST7	208
chrX	46618799	46618899	uc004dgu.2	84679	SLC9A7	-193
chrX	47420399	47420499	uc031tjj.1	369	ARAF	0
chrX	47479199	47479299	uc004did.3	6853	SYN1	0
chrX	47479299	47479399	uc004did.3	6853	SYN1	-44
chrX	47509699	47509799	uc004dik.5	2002	ELK1	204
chrX	47518099	47518199	uc004dim.3	8409	UXT	380
chrX	47518499	47518599	uc004dim.3	8409	UXT	0
chrX	48432799	48432899	uc004dkf.2	5935	RBM3	59
chrX	48433199	48433299	uc004dkf.2	5935	RBM3	459
chrX	48456299	48456399	uc004dkl.4	64743	WDR13	76
chrX	48456499	48456599	uc004dkl.4	64743	WDR13	276
chrX	48555099	48555199	uc004dkn.3	6839	SUV39H1	0
chrX	48659999	48660099	uc011mmi.2	10013	HDAC6	-188
chrX	48660499	48660599	uc004dkt.1	10013	HDAC6	0
chrX	48814399	48814499	uc004dlt.4	55593	OTUD5	394
chrX	48815299	48815399	uc011mmp.2	55593	OTUD5	249
chrX	48815499	48815599	uc011mmp.2	55593	OTUD5	49
chrX	48815599	48815699	uc011mmp.2	55593	OTUD5	0
chrX	48900499	48900599	uc004dmb.3	7030	TFE3	391
chrX	48958099	48958199	uc004dmp.1	11152	WDR45	-41
chrX	48979999	48980099	uc004dmr.3	27238	GPKOW	0
chrX	49126099	49126199	uc004dnh.2	89801	PPP1R3F	-107
chrX	49126399	49126499	uc004dnh.2	89801	PPP1R3F	94
chrX	49643899	49643999	uc004doo.4	158572	USP27X-AS1	0
chrX	50557099	50557199	uc004dpd.3	57477	SHROOM4	-56
chrX	51075899	51075999	uc004dpi.4	170685	NUDT10	219
chrX	51239599	51239699	uc010njt.3	55190	NUDT11	-141
chrX	51425499	51425599	uc022bwn.1	389857	CENPVL1	-53
chrX	52925999	52926099	uc004dri.3	29057	FAM156A	-223
chrX	52987299	52987399	uc022bwt.1	29057	FAM156A	212
chrX	53111599	53111699	uc004drv.3	64061	TSPYL2	58
chrX	53254499	53254599	uc004drz.3	8242	KDM5C	5
chrX	53350099	53350199	uc004dsd.3	23096	IQSEC2	323
chrX	53449399	53449499	uc004dsg.3	8243	SMC1A	119
chrX	54070299	54070399	uc004dst.3	23133	PHF8	208
chrX	54209199	54209299	uc004dsz.4	54954	FAM120C	415
chrX	54384299	54384399	uc004dtc.2	65267	WNK3	39
chrX	56589999	56590099	uc004dus.3	29978	UBQLN2	0
chrX	57021699	57021799	uc004duu.4	169981	SPIN3	159
chrX	57936499	57936599	uc004dve.3	7789	ZXDA	468
chrX	63425399	63425499	uc004dvo.3	139285	AMER1	125
chrX	64887799	64887899	uc004dwf.3	4478	MSN	289
chrX	66763899	66763999	uc011mpd.2	367	AR	26
chrX	67913499	67913599	uc004dxc.4	9754	STARD8	18
chrX	68048899	68048999	uc004dxd.4	1947	EFNB1	60
chrX	68049199	68049299	uc004dxd.4	1947	EFNB1	360
chrX	68835799	68835899	uc004dxm.1	1896	EDA	-12
chrX	70473799	70473899	uc004dzh.2	9203	ZMYM3	139
chrX	70586399	70586499	uc004dzt.4	6872	TAF1	286
chrX	70586499	70586599	uc004dzt.4	6872	TAF1	386
chrX	71351499	71351599	uc004eaj.2	340526	RGAG4	152
chrX	71526399	71526499	uc004eas.3	4435	CITED1	338
chrX	73834099	73834199	uc004ebu.3	51132	RLIM	262
chrX	74966799	74966899	uc022bzf.1	286495	TTC3P1	-3886
chrX	77359299	77359399	uc004ecz.4	5230	PGK1	-267
chrX	99891399	99891499	uc010nna.1	7105	TSPAN6	213
chrX	102469899	102469999	uc004ejv.4	56271	BEX4	-21
chrX	102469999	102470099	uc004ejv.4	56271	BEX4	0
chrX	102611599	102611699	uc004ekd.3	51186	TCEAL9	220
chrX	118533599	118533699	uc004erc.2	203427	SLC25A43	342
chrX	118602999	118603099	uc022cdj.1	100303728	SLC25A5-AS1	0
chrX	118708399	118708499	uc004erl.3	7319	UBE2A	0
chrX	118827099	118827199	uc011mtw.1	23157	SEPT6	0
chrX	118987199	118987299	uc004erz.2	65109	UPF3B	-209
chrX	119763899	119763999	uc004esy.3	29071	C1GALT1C1	6
chrX	119763999	119764099	uc004esy.3	29071	C1GALT1C1	0
chrX	120181699	120181799	uc004eto.3	2747	GLUD2	238
chrX	120181899	120181999	uc004eto.3	2747	GLUD2	438
chrX	128873099	128873199	uc011mum.2	7512	XPNPEP2	154
chrX	129535899	129535999	uc004evt.3	51634	RBMX2	0
chrX	134478699	134478799	uc004eyr.4	203523	ZNF449	4
chrX	135579099	135579199	uc004ezw.3	27336	HTATSF1	-39
chrX	135579399	135579499	uc004ezw.3	27336	HTATSF1	162
chrX	136645999	136646099	uc004fak.3	7547	ZIC3	-2247
chrX	136646099	136646199	uc004fak.3	7547	ZIC3	-2147
chrX	139173199	139173299	uc031tkm.1	389895	LOC389895	-527
chrX	144903099	144903199	uc004fcg.3	84631	SLITRK2	234
chrX	148586599	148586699	uc011mxe.2	3423	IDS	185
chrX	148713499	148713599	uc004fdo.3	84548	TMEM185A	-13
chrX	150565399	150565499	uc004feu.3	203547	VMA21	-158
chrX	151143099	151143199	uc004ffi.3	2564	GABRE	0
chrX	151143299	151143399	uc004ffi.3	2564	GABRE	-149
chrX	151999199	151999299	uc004fgq.3	1069	CETN2	2
chrX	152110299	152110399	uc004fgx.3	7739	ZNF185	85
chrX	152240499	152240599	uc011myl.2	100287428	NA	-128
chrX	152246099	152246199	uc022chq.1	100287466	NA	-30
chrX	152599999	152600099	uc004fhg.2	10838	ZNF275	387
chrX	152907599	152907699	uc004fhx.4	1852	DUSP9	-198
chrX	152989299	152989399	uc004fid.3	10134	BCAP31	157
chrX	152989899	152989999	uc004fie.2	10134	BCAP31	202
chrX	153059699	153059799	uc022chw.1	6748	SSR4	70
chrX	153059999	153060099	uc004fiw.3	6748	SSR4	0
chrX	153060199	153060299	uc004fiw.3	6748	SSR4	181
chrX	153095699	153095799	uc004fix.2	57595	PDZD4	204
chrX	153200199	153200299	uc004fjm.2	8260	NAA10	308
chrX	153602699	153602799	uc004fkk.2	2316	FLNA	207
chrX	153607599	153607699	uc004fkl.3	2010	EMD	3
chrX	153607999	153608099	uc004fkl.3	2010	EMD	403
chrX	153656899	153656999	uc004flf.1	537	ATP6AP1	0
chrX	153657199	153657299	uc004flh.1	537	ATP6AP1	9
chrX	153665699	153665799	uc011mzo.1	2664	GDI1	441
chrX	153714499	153714599	uc004flo.3	8266	UBL4A	333
chrX	153718699	153718799	uc004flp.3	8273	SLC10A3	203
chrX	153744599	153744699	uc004fls.2	60343	FAM3A	-34
chrX	153775499	153775599	uc010nva.3	8517	IKBKG	0
chrX	153775599	153775699	uc010nva.3	8517	IKBKG	38
chrX	153990899	153990999	uc004fmm.3	1736	DKC1	-32
chrX	154114399	154114499	uc004fms.3	2157	F8	78
chrX	154299299	154299399	uc004fmy.3	100272147	CMC4	148
chrX	154611499	154611599	uc004fni.3	8263	F8A1	-150
chrX	154687799	154687899	uc004fnj.3	8263	F8A1	377
chrX	154842199	154842299	uc004fnn.3	55217	TMLHE	323

## Sheet: E_CO_NPC_hyper
Table S1E. Chromosomal positions of hypermethylated regions located within 500 bp up- or downstream of transcription start sites (TSS) in ZIKV+ neural progenitor cells sorted from ZIKV infected cerebreal organoid cultures compared with neural progenitor cells sorted from Mock infected cerebral organoid cultures.
Chromosome	Start	End	Transcript	Entrez ID	Gene Symbol	Distance to TSS
chr1	27248299	27248399	uc001bng.2	10726	NUDC	87
chr1	29241099	29241199	uc009vtk.2	2035	EPB41	12
chr1	36549499	36549599	uc001bzr.3	27285	TEKT2	-77
chr1	38412599	38412699	uc001ccg.1	3633	INPP5B	30
chr1	47696799	47696899	uc001cqy.2	6886	TAL1	488
chr1	52195799	52195899	uc001csy.3	114883	OSBPL9	314
chr1	52499099	52499199	uc001ctj.1	112970	KTI12	273
chr1	65991699	65991799	uc021ool.1	3953	LEPR	328
chr1	67218099	67218199	uc001dcv.3	200132	TCTEX1D1	0
chr1	75600599	75600699	uc001dgq.3	431707	LHX8	33
chr1	101701999	101702099	uc001dud.2	1901	S1PR1	-206
chr1	111506599	111506699	uc001eaa.3	55791	LRIF1	-34
chr1	119532799	119532899	uc001ehl.1	6913	TBX15	-621
chr1	119537099	119537199	uc001ehl.1	6913	TBX15	-4921
chr1	120836999	120837099	uc009whp.3	653820	FAM72B	-1906
chr1	149783799	149783899	uc010pbj.2	440689	HIST2H2BF	29
chr1	153508399	153508499	uc001fbw.1	6277	S100A6	218
chr1	156858499	156858599	uc001fqj.1	375033	PEAR1	-4924
chr1	161575899	161575999	uc010pkp.1	3311	HSPA7	51
chr1	179712699	179712799	uc001gnj.3	148753	FAM163A	402
chr1	180881799	180881899	uc001gok.2	57710	KIAA1614	-414
chr1	202679699	202679799	uc009xaf.3	127833	SYT2	-149
chr1	205325599	205325699	uc001hcf.2	55220	KLHDC8A	429
chr1	214775899	214775999	uc001hkm.3	1063	CENPF	-533
chr1	246887599	246887699	uc001ibr.3	51097	SCCPDH	222
chr2	6121499	6121599	uc010yir.1	400940	LOC400940	-511
chr2	19560899	19560999	uc002rdc.3	130497	OSR1	-2528
chr2	20865999	20866099	uc002rdz.1	151449	GDF7	-325
chr2	71680499	71680599	uc002sie.3	8291	DYSF	-154
chr2	86038299	86038399	uc021vkc.1	284950	LOC284950	-3854
chr2	114256799	114256899	uc002tjw.4	200350	FOXD4L1	139
chr2	114256999	114257099	uc002tjw.4	200350	FOXD4L1	339
chr2	119606599	119606699	uc002tlm.3	2019	EN1	-841
chr2	131303799	131303899	uc010fmm.1	150527	TISP43	141
chr2	131367999	131368099	uc021vor.2	653781	POTEJ	-1007
chr2	132285399	132285499	uc010fnb.2	90557	CCDC74A	0
chr2	162364199	162364299	uc031rpw.1	285116	AHCTF1P1	114
chr2	172947999	172948099	uc010fqj.1	1745	DLX1	-2109
chr2	176994299	176994399	uc002ukn.3	3234	HOXD8	-23
chr2	177015799	177015899	uc002uks.3	3233	HOXD4	-214
chr2	182548699	182548799	uc002uod.3	375298	CERKL	-3308
chr2	191208299	191208399	uc002urx.4	3628	INPP1	104
chr2	198650899	198650999	uc002uut.2	66037	BOLL	0
chr2	208490899	208490999	uc002vcg.3	151194	METTL21A	-835
chr2	209271899	209271999	uc002vdb.4	5746	PTH2R	345
chr2	220361499	220361599	uc002vlr.3	29926	GMPPA	-1988
chr2	227700199	227700299	uc002voi.3	84236	RHBDD1	-372
chr2	233252999	233253099	uc021vyg.2	347694	ECEL1P2	-1246
chr2	237415899	237415999	uc002vvz.2	79781	IQCA1	179
chr2	239755099	239755199	uc010znx.2	117581	TWIST2	-1474
chr2	239755399	239755499	uc010znx.2	117581	TWIST2	-1174
chr2	239755699	239755799	uc010znx.2	117581	TWIST2	-874
chr2	239755899	239755999	uc010znx.2	117581	TWIST2	-674
chr3	51741299	51741399	uc003dbo.4	2912	GRM2	219
chr3	147127599	147127699	uc003ewe.3	7545	ZIC1	419
chr3	157824899	157824999	uc003fbr.3	6474	SHOX2	-948
chr3	170136399	170136499	uc003fgx.3	5010	CLDN11	-154
chr3	183145699	183145799	uc003fli.1	23101	MCF2L2	56
chr3	184053799	184053899	uc003foc.3	131408	FAM131A	83
chr3	193311099	193311199	uc003ftg.3	4976	OPA1	167
chr4	3371899	3371999	uc010ict.1	6002	RGS12	176
chr4	4856499	4856599	uc003gif.3	4487	MSX1	-4793
chr4	4856899	4856999	uc003gif.3	4487	MSX1	-4393
chr4	6566699	6566799	uc011bwe.2	5522	PPP2R2C	-1373
chr4	20254599	20254699	uc003gpr.1	9353	SLIT2	-536
chr4	77173299	77173399	uc003hjw.2	100129583	FAM47E	447
chr4	81104999	81105099	uc010ijo.3	56978	PRDM8	-340
chr4	140201399	140201499	uc003ihr.1	84709	MGARP	0
chr4	148652799	148652899	uc003ile.1	79658	ARHGAP10	-554
chr4	187065699	187065799	uc010isj.2	25854	FAM149A	63
chr5	9545799	9545899	uc003jek.2	9037	SEMA5A	334
chr5	37835299	37835399	uc011cpf.2	2668	GDNF	194
chr5	79647499	79647599	uc010jaj.1	441089	CRSP8P	186
chr5	113697299	113697399	uc003kqo.3	3781	KCNN2	-617
chr5	158523299	158523399	uc011ddw.2	1879	EBF1	215
chr5	158523599	158523699	uc011ddw.2	1879	EBF1	0
chr5	158531499	158531599	uc003lxl.5	1879	EBF1	-4712
chr5	159797599	159797699	uc003lyd.3	114898	C1QTNF2	0
chr5	169064299	169064399	uc003maf.3	1794	DOCK2	49
chr5	172663199	172663299	uc003mcm.2	1482	NKX2-5	-885
chr5	174151499	174151599	uc003mcy.3	4488	MSX2	0
chr5	176794199	176794299	uc003mgg.1	10636	RGS14	308
chr5	176794299	176794399	uc003mgi.3	10636	RGS14	0
chr5	177433699	177433799	uc011dge.2	653316	FAM153C	-168
chr6	10420699	10420799	uc003myt.3	7020	TFAP2A	-903
chr6	26252099	26252199	uc003nhh.3	8345	HIST1H2BH	221
chr6	31783499	31783599	uc010jte.3	3305	HSPA1L	0
chr6	36808599	36808699	uc003omr.1	57699	CPNE5	-1380
chr6	40555799	40555899	uc003oph.1	57497	LRFN2	-674
chr6	50785299	50785399	uc003pag.3	7021	TFAP2B	-1040
chr6	87647299	87647399	uc003pli.3	3354	HTR1E	276
chr6	137819099	137819199	uc003qhp.1	167826	OLIG3	-3569
chr6	143832899	143832999	uc003qjm.3	2519	FUCA2	21
chr6	163767799	163767899	uc021zia.1	401282	DKFZp451B082	166
chr6	167276199	167276299	uc003qvc.1	6196	RPS6KA2	-429
chr7	19184899	19184999	uc003suo.1	222894	FERD3L	45
chr7	54610099	54610199	uc022adk.1	222008	VSTM2A	81
chr7	64126499	64126599	uc003ttd.3	51427	ZNF107	0
chr7	70596799	70596899	uc003tvy.4	64409	WBSCR17	-624
chr7	89747899	89747999	uc003ujw.1	442523	DPY19L2P4	-715
chr7	89748999	89749099	uc003ujw.1	442523	DPY19L2P4	286
chr7	93204699	93204799	uc003umv.2	799	CALCR	-658
chr7	96646399	96646499	uc003uol.3	285987	DLX6-AS1	-3023
chr7	98467299	98467399	uc003upn.3	222865	TMEM130	274
chr7	101005999	101006099	uc003uyo.1	136227	COL26A1	-23
chr7	102256799	102256899	uc010lig.3	10156	RASA4	282
chr7	140340699	140340799	uc003vvx.3	27147	DENND2A	487
chr7	151136999	151137099	uc003wke.3	155051	CRYGN	0
chr8	22960599	22960699	uc003xcy.3	8794	TNFRSF10C	273
chr8	23022099	23022199	uc003xcz.2	8793	TNFRSF10D	-557
chr8	38832099	38832199	uc003xmj.3	203100	HTRA4	432
chr8	48100499	48100599	uc003xqc.2	100287846	LOC100287846	-331
chr8	54163599	54163699	uc022aup.1	4986	OPRK1	0
chr8	70983999	70984099	uc003xym.3	63978	PRDM14	-438
chr8	76316299	76316399	uc003yap.1	3174	HNF4G	-3784
chr8	99954499	99954599	uc003yio.4	6788	STK3	200
chr8	109095099	109095199	uc003ymr.3	340419	RSPO2	232
chr8	119633599	119633699	uc022bae.1	552860	SAMD12-AS1	360
chr8	125985799	125985899	uc003yrr.3	137209	ZNF572	261
chr8	132052799	132052899	uc003ytd.4	114	ADCY8	0
chr8	144635499	144635599	uc010mfe.3	79792	GSDMD	0
chr9	19788999	19789099	uc003zoa.2	25769	SLC24A2	-1983
chr9	37002499	37002599	uc011lpt.1	5079	PAX5	174
chr9	37080299	37080399	uc003zzp.2	100506710	EBLN3P	407
chr9	42019199	42019299	uc004aca.4	654466	FGF7P3	285
chr9	91793299	91793399	uc004aqf.2	53358	SHC3	283
chr9	97401799	97401899	uc004auw.4	2203	FBP1	24
chr9	115653099	115653199	uc004bgk.3	57864	SLC46A2	0
chr9	124132299	124132399	uc004blh.4	2040	STOM	183
chr9	129884999	129885099	uc004bqr.1	23452	ANGPTL2	0
chr9	140772199	140772299	uc004cog.3	774	CACNA1B	0
chr9	141044499	141044599	uc010ncq.3	643224	TUBBP5	0
chr10	13378299	13378399	uc001imh.3	22929	SEPHS1	394
chr10	21816499	21816599	uc009xkd.3	387640	SKIDA1	-1889
chr10	25241099	25241199	uc001ise.1	56952	PRTFDC1	334
chr10	73533199	73533299	uc001jsd.3	64115	C10orf54	38
chr10	83634199	83634299	uc001kco.2	10718	NRG3	-771
chr10	90967199	90967299	uc001kfz.3	9023	CH25H	-129
chr10	94820399	94820499	uc009xud.3	340665	CYP26C1	-522
chr10	94820499	94820599	uc009xud.3	340665	CYP26C1	-422
chr10	99473099	99473199	uc001koj.4	83742	MARVELD1	-266
chr10	102106899	102106999	uc001kqy.3	6319	SCD	128
chr10	106401199	106401299	uc001kyi.1	22986	SORCS3	341
chr10	125651099	125651199	uc001lhk.1	119587	CPXM2	301
chr10	131764999	131765099	uc001lki.2	253738	EBF3	-2909
chr11	7695099	7695199	uc009yfk.3	51700	CYB5R2	-106
chr11	17565699	17565799	uc001mne.3	10083	USH1C	164
chr11	20618699	20618799	uc001mqd.3	9152	SLC6A5	-2147
chr11	20690799	20690899	uc001mqe.3	4745	NELL1	-218
chr11	32452199	32452299	uc001mtl.2	7490	WT1	64
chr11	64512599	64512699	uc009ypw.3	10235	RASGRP2	229
chr11	69919999	69920099	uc001opj.3	55107	ANO1	-4309
chr11	71955199	71955299	uc001osh.4	401	PHOX2A	0
chr11	87908499	87908599	uc001pcj.2	23682	RAB38	36
chr11	92702899	92702999	uc001pdk.1	4544	MTNR1B	111
chr11	123525499	123525599	uc001pza.1	55800	SCN3B	-185
chr11	126225799	126225899	uc001qdu.3	6484	ST3GAL4	11
chr11	128556299	128556399	uc010sbt.2	2313	FLI1	-31
chr12	8333299	8333399	uc001que.4	440078	FAM66C	495
chr12	14133199	14133299	uc001rbt.2	2904	GRIN2B	-178
chr12	52400999	52401099	uc001rzo.2	160622	GRASP	271
chr12	75784799	75784899	uc001sxp.2	144321	GLIPR1L2	0
chr12	119740699	119740799	uc009zwt.1	144742	LINC00934	386
chr12	132852299	132852399	uc010tbp.1	100130238	LOC100130238	323
chr13	44947599	44947699	uc021riy.1	387923	SERP2	-279
chr13	112720099	112720199	uc001vsb.1	6656	SOX1	-1714
chr14	24868199	24868299	uc001wpf.4	57523	NYNRIN	208
chr14	36278199	36278299	uc001wti.3	253959	RALGAPA1	133
chr14	37053099	37053199	uc001wtx.3	26257	NKX2-8	-1314
chr14	72399399	72399499	uc001xna.4	9628	RGS6	244
chr14	104602099	104602199	uc001yos.4	26153	KIF26A	-2861
chr15	41136899	41136999	uc010ucs.2	6692	SPINT1	212
chr15	43960199	43960299	uc001zsl.1	117155	CATSPER2	-300
chr15	76629099	76629199	uc002bbw.1	64843	ISL2	0
chr15	81426599	81426699	uc002bgb.3	161502	CFAP161	0
chr15	84322199	84322299	uc002bjy.1	57188	ADAMTSL3	-539
chr15	89911599	89911699	uc002bnv.2	254559	MIR9-3HG	270
chr15	90455999	90456099	uc002bos.4	100526783	C15orf38-AP3S2	123
chr15	93277199	93277299	uc002bsl.4	400451	FAM174B	5
chr16	3059799	3059899	uc010uwo.1	9080	CLDN9	-2558
chr16	10276899	10276999	uc010uym.2	2903	GRIN2A	-289
chr16	10276999	10277099	uc010uym.2	2903	GRIN2A	-389
chr16	23847599	23847699	uc002dmd.3	5579	PRKCB	300
chr16	46660299	46660399	uc002eec.4	79801	SHCBP1	-4989
chr16	55358799	55358899	uc002ehx.3	79190	IRX6	329
chr16	55512699	55512799	uc002ehz.4	4313	MMP2	-282
chr16	56704099	56704199	uc002ejw.3	4496	MT1H	374
chr16	57831599	57831699	uc002emo.4	3801	KIFC3	230
chr16	86544599	86544699	uc002fjl.3	2294	FOXF1	467
chr16	86609399	86609499	uc002fjr.3	2300	FOXL1	-2616
chr16	86610299	86610399	uc002fjr.3	2300	FOXL1	-1716
chr16	86612299	86612399	uc002fjr.3	2300	FOXL1	185
chr17	7819499	7819599	uc002gjl.3	284023	LOC284023	-235
chr17	11502099	11502199	uc002gnd.1	1770	DNAH9	352
chr17	20223799	20223899	uc010cqy.1	348254	CCDC144CP	-588
chr17	35291699	35291799	uc002hnh.2	3975	LHX1	-2973
chr17	37321999	37322099	uc010wea.2	390790	ARL5C	315
chr17	37783099	37783199	uc002hrz.3	84152	PPP1R1B	0
chr17	37783299	37783399	uc002hrz.3	84152	PPP1R1B	123
chr17	46800999	46801099	uc002inz.2	360205	PRAC2	458
chr17	48041799	48041899	uc002ipv.3	1748	DLX4	-4663
chr17	58498899	58498999	uc002iyq.3	124773	C17orf64	-866
chr17	59474199	59474299	uc002ize.3	6909	TBX2	-2958
chr17	59474299	59474399	uc002ize.3	6909	TBX2	-2858
chr17	59475299	59475399	uc002ize.3	6909	TBX2	-1858
chr17	59529199	59529299	uc010ddo.3	9496	TBX4	-480
chr17	59529499	59529599	uc010ddo.3	9496	TBX4	-180
chr17	66597399	66597499	uc002jho.3	54757	FAM20A	-305
chr17	70112599	70112699	uc002jiw.3	6662	SOX9	-4462
chr17	73893299	73893399	uc002jpx.4	201292	TRIM65	-216
chr17	79372199	79372299	uc002kaf.2	57597	BAHCC1	-1241
chr17	79490899	79490999	uc010wuo.2	25794	FSCN2	-4418
chr17	79859799	79859899	uc002kcd.3	256933	NPB	-173
chr18	5630699	5630799	uc002kmv.1	23136	EPB41L3	-58
chr19	3881099	3881199	uc002lyy.4	85300	ATCAY	482
chr19	11494799	11494899	uc002mrj.2	2057	EPOR	119
chr19	14542899	14542999	uc002myp.3	5585	PKN1	-1167
chr19	17392899	17392999	uc002nfy.2	126549	ANKLE1	214
chr19	33556299	33556399	uc002nuf.3	85415	RHPN2	-476
chr19	34112499	34112599	uc002nus.4	64377	CHST8	-262
chr19	37407199	37407299	uc002ofc.3	374900	ZNF568	0
chr19	49540199	49540299	uc010emp.1	100126780	SNAR-G1	0
chr19	50615699	50615799	uc010ybu.1	100169951	SNAR-A3	0
chr19	52839899	52839999	uc002pyx.4	162963	ZNF610	402
chr19	54726799	54726899	uc002qee.1	11025	LILRB3	60
chr20	20345399	20345499	uc002wrx.3	3642	INSM1	-3266
chr20	25063899	25063999	uc002wue.4	30813	VSX1	-885
chr20	39320499	39320599	uc002xji.3	9935	MAFB	-2624
chr20	43729699	43729799	uc002xnc.3	3787	KCNS1	0
chr20	57225299	57225399	uc002xzi.3	8675	STX16	-910
chr20	57464099	57464199	uc002xzx.3	2778	GNAS	0
chr20	57875599	57875699	uc002yao.1	1908	EDN3	101
chr20	57875699	57875799	uc002yao.1	1908	EDN3	201
chr21	30391599	30391699	uc002yms.3	10069	RWDD2B	0
chr21	37361699	37361799	uc002yut.1	861	RUNX1	-4653
chr22	21846199	21846299	uc011aie.1	375133	PI4KAP2	84
chr22	22006899	22006999	uc021wmk.1	100126318	MIR301B	-271
chr22	30476399	30476499	uc003agy.3	150280	HORMAD2	0
chr22	37447999	37448099	uc010gxa.1	79734	KCTD17	221
chrX	9754199	9754299	uc004csu.1	357	SHROOM2	-197
chrX	11445599	11445699	uc004cun.1	395	ARHGAP6	194
chrX	11445699	11445799	uc004cun.1	395	ARHGAP6	94
chrX	11683999	11684099	uc004cuo.1	395	ARHGAP6	-179
chrX	12993699	12993799	uc004cvf.3	7114	TMSB4X	474
chrX	18372499	18372599	uc004cyk.3	10389	SCML2	245
chrX	19002899	19002999	uc004cyv.4	5256	PHKA2	-420
chrX	19140899	19140999	uc004cyx.3	10149	ADGRG2	-145
chrX	20160199	20160299	uc004czt.3	1964	EIF1AX	-234
chrX	20285499	20285599	uc011mjl.2	6197	RPS6KA3	0
chrX	21392199	21392299	uc004czw.3	22866	CNKSR2	-237
chrX	26576499	26576599	uc004dbs.3	139538	VENTXP1	46
chrX	38660499	38660599	uc004dei.4	58526	MID1IP1	-86
chrX	48693999	48694099	uc004dkz.4	27344	PCSK1N	0
chrX	48900599	48900699	uc004dmb.3	7030	TFE3	291
chrX	49028599	49028699	uc004dmx.3	5355	PLP2	416
chrX	49056299	49056399	uc004dmz.1	6855	SYP	262
chrX	51425299	51425399	uc022bwn.1	389857	CENPVL1	48
chrX	53713199	53713299	uc004dsp.4	10075	HUWE1	398
chrX	54069299	54069399	uc004dsy.3	23133	PHF8	228
chrX	54209399	54209499	uc004dsz.4	54954	FAM120C	215
chrX	54466799	54466899	uc004dte.3	90121	TSR2	0
chrX	55187699	55187799	uc004dug.2	90736	FAM104B	-72
chrX	63615099	63615199	uc011mou.2	55613	MTMR8	134
chrX	71792499	71792599	uc004eau.3	55869	HDAC8	354
chrX	71792699	71792799	uc004eau.3	55869	HDAC8	154
chrX	72222699	72222799	uc004ebf.3	645974	PABPC1L2B	-553
chrX	72434499	72434599	uc004ebi.3	4674	NAP1L2	111
chrX	77165999	77166099	uc004ecv.2	538	ATP7A	-95
chrX	77359699	77359799	uc004ecz.4	5230	PGK1	34
chrX	85402899	85402999	uc004eew.2	117154	DACH2	-456
chrX	99666099	99666199	uc004efw.4	57526	PCDH19	-829
chrX	100075199	100075299	uc004egh.3	1478	CSTF2	-49
chrX	101410499	101410599	uc010nnz.3	340542	BEX5	163
chrX	102840499	102840599	uc004ekl.3	79921	TCEAL4	81
chrX	118740299	118740399	uc004err.3	55922	NKRF	-454
chrX	118892499	118892599	uc010nql.3	347454	SOWAHD	0
chrX	118925899	118925999	uc004erx.2	6170	RPL39	-278
chrX	133680599	133680699	uc004exm.4	84848	MIR503HG	0
chrX	134155999	134156099	uc004eyc.1	441518	FAM127C	467
chrX	134478599	134478699	uc004eyr.4	203523	ZNF449	0
chrX	135579599	135579699	uc004ezx.3	27336	HTATSF1	0
chrX	142722699	142722799	uc004fbx.3	139065	SLITRK4	220
chrX	152110399	152110499	uc004fgx.3	7739	ZNF185	185
chrX	153151999	153152099	uc031tks.1	3897	L1CAM	-372
chrX	153627199	153627299	uc004fkn.1	6134	RPL10	482
chrX	153707099	153707199	uc004fln.1	8270	LAGE3	397
chrX	153978999	153979099	uc004fmj.1	139716	GAB3	249
chrX	154255499	154255599	uc004fmw.3	65991	FUNDC2	436

## Sheet: F_CO_NPC_hypo
Table S1F. Chromosomal positions of hypomethylated regions located within 500 bp up- or downstream of transcription start sites (TSS) in ZIKV+ neural progenitor cells sorted from ZIKV infected cerebreal organoid cultures compared with neural progenitor cells sorted from Mock infected cerebral organoid cultures.
Chromosome	Start	End	Transcript	Entrez ID	Gene Symbol	Distance to TSS
chr1	4713899	4713999	uc001alm.1	55966	AJAP1	-1106
chr1	4713999	4714099	uc001alm.1	55966	AJAP1	-1006
chr1	7844599	7844699	uc009vmg.1	8863	PER3	160
chr1	9599699	9599799	uc001apw.3	84275	SLC25A33	172
chr1	12655999	12656099	uc001aue.1	9249	DHRS3	7
chr1	12679799	12679899	uc001auc.3	9249	DHRS3	-1980
chr1	15256699	15256799	uc001avp.2	23254	KAZN	404
chr1	16091499	16091599	uc001axi.1	54751	FBLIM1	41
chr1	16533699	16533799	uc009voo.2	128272	ARHGEF19	0
chr1	18955799	18955899	uc001bay.3	5081	PAX7	-1601
chr1	23751199	23751299	uc021oig.1	6920	TCEA3	0
chr1	31385899	31385999	uc001bse.2	9672	SDC3	-4420
chr1	46871199	46871299	uc001cpv.2	2166	FAAH	0
chr1	48463499	48463599	uc021ong.1	388630	TRABD2B	-938
chr1	53392999	53393099	uc001cuq.2	6342	SCP2	99
chr1	59612699	59612799	uc010ooq.2	729467	HSD52	-221
chr1	62119899	62119999	uc031pmt.1	414927	MGC34796	0
chr1	65613999	65614099	uc001dca.3	205	AK4	150
chr1	71512899	71512999	uc001dfg.1	5733	PTGER3	492
chr1	78353899	78353999	uc001dia.3	91624	NEXN	-201
chr1	111506099	111506199	uc001eaa.3	55791	LRIF1	367
chr1	111746799	111746899	uc001eal.2	79961	DENND2D	261
chr1	113254599	113254699	uc009wgl.1	333926	PPM1J	380
chr1	113465999	113466099	uc001eda.1	246182	AKR7A2P1	28
chr1	113499199	113499299	uc001ecy.3	6566	SLC16A1	-225
chr1	149785099	149785199	uc010pbl.2	653604	HIST2H3D	37
chr1	152598799	152598899	uc010pdt.2	353142	LCE3A	-3221
chr1	155098799	155098899	uc001fhh.3	1942	EFNA1	-1450
chr1	156105699	156105799	uc010pha.1	4000	LMNA	176
chr1	161008699	161008799	uc001fxf.4	50848	F11R	0
chr1	181451399	181451499	uc001gow.3	777	CACNA1E	-1187
chr1	181701899	181701999	uc001gox.1	777	CACNA1E	380
chr1	182361499	182361599	uc001gpc.2	2752	GLUL	-159
chr1	204332299	204332399	uc001hau.4	22874	PLEKHA6	-3243
chr1	210001099	210001199	uc001hhr.2	27042	DIEXF	-113
chr1	225117699	225117799	uc001hov.4	127602	DNAH14	344
chr1	228778399	228778499	uc001htd.2	574029	DUSP5P1	-1895
chr1	231299099	231299199	uc009xfn.1	440730	TRIM67	426
chr1	248020499	248020599	uc001ido.3	25893	TRIM58	0
chr2	3642499	3642599	uc002qxz.4	78989	COLEC11	78
chr2	9614399	9614499	uc002qzr.3	285148	IAH1	-171
chr2	11531999	11532099	uc031rnr.1	100874055	LINC00570	-2008
chr2	26395399	26395499	uc002rgw.2	150946	GAREM2	-461
chr2	27301799	27301899	uc010eyq.2	11117	EMILIN1	365
chr2	37423799	37423899	uc002rpx.2	100505876	CEBPZOS	165
chr2	42991799	42991899	uc002rss.3	165140	OXER1	-399
chr2	48844899	48844999	uc002rws.2	11036	GTF2A1L	0
chr2	60781099	60781199	uc002sab.3	53335	BCL11A	-467
chr2	69001999	69002099	uc010fdh.1	9938	ARHGAP25	0
chr2	72371199	72371299	uc010yra.1	56603	CYP26B1	245
chr2	74669299	74669399	uc002sle.3	6242	RTKN	-240
chr2	85582199	85582299	uc010fgg.2	84173	ELMOD3	357
chr2	85645299	85645399	uc002spo.3	284948	SH2D6	-655
chr2	89065499	89065599	uc010fhg.4	645784	ANKRD36BP2	81
chr2	95523299	95523399	uc010fhp.3	729171	ANKRD20A8P	-480
chr2	101618299	101618399	uc002taq.4	6160	RPL31	-292
chr2	107084799	107084899	uc010ywi.1	653489	RGPD3	0
chr2	119606299	119606399	uc002tlm.3	2019	EN1	-541
chr2	120980499	120980599	uc002tmj.2	79134	TMEM185B	385
chr2	131669799	131669899	uc002trz.1	50649	ARHGEF4	-2887
chr2	152145999	152146099	uc002txi.2	9111	NMI	331
chr2	157186299	157186399	uc021vri.1	4929	NR4A2	301
chr2	157292399	157292499	uc002tzf.4	2820	GPD2	435
chr2	182549799	182549899	uc002uod.3	375298	CERKL	-4408
chr2	198650999	198651099	uc002uut.2	66037	BOLL	-62
chr2	201983399	201983499	uc010fsw.3	8837	CFLAR	131
chr2	218898299	218898399	uc002vgw.3	285180	RUFY4	-1258
chr2	219696499	219696599	uc002vjb.1	53632	PRKAG3	0
chr2	235406199	235406299	uc002vvn.3	10123	ARL4C	-507
chr2	238707499	238707599	uc002vxi.4	375316	RBM44	112
chr2	239149799	239149899	uc002vxz.3	55502	HES6	-1119
chr2	242810399	242810499	uc010fzu.1	285093	RTP5	-1387
chr3	11178599	11178699	uc010hdr.3	3269	HRH1	-80
chr3	11610099	11610199	uc010hdv.1	9686	VGLL4	199
chr3	13008799	13008899	uc003bxt.3	9922	IQSEC1	61
chr3	13591099	13591199	uc011ava.2	2199	FBLN2	475
chr3	44283499	44283599	uc003cna.4	375337	TOPAZ1	122
chr3	44770999	44771099	uc003cnu.2	115560	ZNF501	0
chr3	44903299	44903399	uc021wwr.1	693149	MIR564	0
chr3	46448699	46448799	uc003cpp.4	9034	CCRL2	0
chr3	48457799	48457899	uc003csy.1	5364	PLXNB1	73
chr3	49395499	49395599	uc021wxw.1	2876	GPX1	192
chr3	52101999	52102099	uc010hmb.2	100128378	LINC00696	-2872
chr3	57113699	57113799	uc003dih.2	50650	ARHGEF3	-364
chr3	62362899	62362999	uc003dli.2	55079	FEZF2	-3710
chr3	62362999	62363099	uc003dli.2	55079	FEZF2	-3810
chr3	113160399	113160499	uc003ead.2	55779	CFAP44	-39
chr3	114070899	114070999	uc003ebo.2	100131117	ZBTB20-AS1	242
chr3	129693699	129693799	uc003enc.4	7200	TRH	464
chr3	133119199	133119299	uc003epn.1	8419	BFSP2	410
chr3	147114699	147114799	uc003ewc.2	84107	ZIC4	174
chr3	149374699	149374799	uc003exe.3	25937	WWTR1	310
chr3	156543999	156544099	uc003fba.1	389170	LEKR1	0
chr3	157260599	157260699	uc011bos.3	152078	PQLC2L	-434
chr3	169482599	169482699	uc003ffr.1	7012	TERC	149
chr3	169529899	169529999	uc003fga.4	151827	LRRC34	479
chr3	172167399	172167499	uc003fib.2	2693	GHSR	-1154
chr3	190595799	190595899	uc011bsm.1	100170222	SNAR-I	81
chr4	11370199	11370299	uc021xmf.1	693157	MIR572	-152
chr4	11370799	11370899	uc021xmf.1	693157	MIR572	349
chr4	48492199	48492299	uc003gyd.3	326340	ZAR1	-10
chr4	99579999	99580099	uc003hub.3	10098	TSPAN5	-188
chr5	10563499	10563599	uc021xwp.1	651746	ANKRD33B	-836
chr5	10563599	10563699	uc021xwp.1	651746	ANKRD33B	-736
chr5	16681999	16682099	uc011cnb.2	4651	MYO10	131
chr5	31855499	31855599	uc011cnx.1	23037	PDZD2	457
chr5	34838899	34838999	uc003jiu.3	153657	TTC23L	-270
chr5	43041099	43041199	uc003jng.2	153684	LOC153684	-478
chr5	64779099	64779199	uc003jtp.3	11174	ADAMTS6	-1396
chr5	72143999	72144099	uc003kcg.4	3842	TNPO1	0
chr5	79647599	79647699	uc010jaj.1	441089	CRSP8P	86
chr5	132166499	132166599	uc003kxx.3	134549	SHROOM1	0
chr5	134871099	134871199	uc003lax.3	4762	NEUROG1	440
chr5	138609399	138609499	uc010jfa.3	724102	SNHG4	0
chr5	140220999	140221099	uc003lhr.1	56140	PCDHA8	93
chr5	149682199	149682299	uc003lrv.2	340075	ARSI	226
chr5	157098299	157098399	uc011dds.1	11063	SOX30	89
chr5	176827099	176827199	uc003mgl.2	345456	PFN3	438
chr5	177210299	177210399	uc010jkp.1	285596	FAM153A	0
chr5	177210399	177210499	uc010jkp.1	285596	FAM153A	-1
chr5	177423399	177423499	uc003mif.1	5626	PROP1	-157
chr5	178287599	178287699	uc003mjm.3	117608	ZNF354B	0
chr5	179335699	179335799	uc003mlh.3	23061	TBC1D9B	-844
chr5	180258199	180258299	uc003mmk.5	729678	LINC00847	243
chr6	17280699	17280799	uc003nby.4	221662	RBM24	-1010
chr6	21665099	21665199	uc010jpp.1	401237	CASC15	97
chr6	22146999	22147099	uc003ndn.3	401237	CASC15	117
chr6	26020799	26020899	uc003nfp.1	8350	HIST1H3A	82
chr6	26108199	26108299	uc003ngj.3	3010	HIST1H1T	65
chr6	26273299	26273399	uc003nhk.3	8346	HIST1H2BI	96
chr6	26659599	26659699	uc003nil.4	79692	ZNF322	281
chr6	30658299	30658399	uc031snf.1	11270	NRM	101
chr6	31367799	31367899	uc003rxz.1	100507436	MICA	239
chr6	34203199	34203299	uc003oit.3	3159	HMGA1	-1278
chr6	39760799	39760899	uc003oox.3	23500	DAAM2	27
chr6	41068899	41068999	uc003ops.3	221442	ADCY10P1	127
chr6	41605599	41605699	uc003oqq.4	4188	MDFI	-496
chr6	42694999	42695099	uc021yzo.1	442211	ATP6V0CP3	-215
chr6	43337699	43337799	uc003ouw.3	24149	ZNF318	-519
chr6	53214199	53214299	uc003pbr.2	60481	ELOVL5	-223
chr6	84937499	84937599	uc003pkj.4	22832	CEP162	-165
chr6	87862199	87862299	uc003plk.3	23036	ZNF292	-252
chr6	100915799	100915899	uc010kcu.3	6492	SIM1	-2995
chr6	117584499	117584599	uc003pxn.3	245806	VGLL2	-2122
chr6	117996999	117997099	uc003pxw.3	116150	NUS1	383
chr6	122931299	122931399	uc003pza.3	5570	PKIB	0
chr6	127796499	127796599	uc003qbc.3	387104	SOGA3	260
chr6	129204299	129204399	uc003qbn.3	3908	LAMA2	14
chr6	138723299	138723399	uc003qhw.1	23593	HEBP2	-1937
chr6	160679499	160679599	uc003qtf.3	6582	SLC22A2	364
chr6	168197199	168197299	uc003sic.3	26238	LINC01558	240
chr7	4681699	4681799	uc003sna.1	221937	FOXK1	-1589
chr7	4681799	4681899	uc003sna.1	221937	FOXK1	-1489
chr7	6590699	6590799	uc011jwx.2	392862	GRID2IP	268
chr7	6590999	6591099	uc011jwx.2	392862	GRID2IP	0
chr7	24323999	24324099	uc003sww.2	4852	NPY	193
chr7	48494699	48494799	uc010kyu.1	154664	ABCA13	66
chr7	64254899	64254999	uc003ttg.4	7697	ZNF138	134
chr7	72440299	72440399	uc003twx.4	541473	LOC541473	108
chr7	72848399	72848499	uc003tyb.3	8326	FZD9	291
chr7	77045199	77045299	uc003ugf.3	54103	GSAP	418
chr7	77045599	77045699	uc003ugf.3	54103	GSAP	18
chr7	89748599	89748699	uc003ujw.1	442523	DPY19L2P4	-15
chr7	93520299	93520399	uc003umy.2	7980	TFPI2	0
chr7	94285199	94285299	uc003unl.2	8910	SGCE	222
chr7	100085799	100085899	uc003uve.2	222950	NYAP1	25
chr7	113724999	113725099	uc003vgt.2	93986	FOXP2	-1266
chr7	127881299	127881399	uc003vml.2	3952	LEP	0
chr7	137806999	137807099	uc022amk.1	100616226	MIR4468	-1405
chr7	150020199	150020299	uc003wgw.3	65999	LRRC61	0
chr7	150683199	150683299	uc003wif.3	4846	NOS3	-4845
chr8	9008799	9008899	uc003wso.4	79660	PPP1R3B	253
chr8	9008999	9009099	uc003wso.4	79660	PPP1R3B	53
chr8	11973599	11973699	uc011kxo.1	100132923	FAM66D	309
chr8	53478699	53478799	uc003xrd.3	389658	FAM150A	-679
chr8	54934699	54934799	uc003xru.3	6917	TCEA1	209
chr8	65281999	65282099	uc022avc.2	100130155	MIR124-2HG	-3676
chr8	91013199	91013299	uc003yek.1	1666	DECR1	-281
chr8	98289799	98289899	uc003yhy.3	85453	TSPYL5	277
chr8	101157799	101157899	uc003yjd.3	286151	FBXO43	200
chr8	146017199	146017299	uc003zeb.3	6132	RPL8	430
chr9	5304299	5304399	uc003ziz.2	6019	RLN2	212
chr9	21818199	21818299	uc011lnl.2	4507	MTAP	176
chr9	34594399	34594499	uc022bgg.1	1271	CNTFR	-4262
chr9	35689599	35689699	uc003zxq.3	7169	TPM2	354
chr9	35757099	35757199	uc003zyb.2	692094	MSMP	-2826
chr9	35790899	35790999	uc003zyd.3	4882	NPR2	-1407
chr9	46687699	46687799	uc031tdw.1	387628	FGF7P6	143
chr9	67926399	67926499	uc004aeu.3	441425	ANKRD20A3	-262
chr9	72658899	72658999	uc004ahm.2	256691	MAMDC2	403
chr9	80262999	80263099	uc004aku.3	9630	GNA14	133
chr9	95993099	95993199	uc010mrd.1	65268	WNK2	0
chr9	99146099	99146199	uc010msd.3	11046	SLC35D2	-108
chr9	100684999	100685099	uc004axv.1	51531	TRMO	-148
chr9	123691399	123691499	uc010mvl.2	7185	TRAF1	0
chr9	127215299	127215399	uc004bom.1	347088	ADGRD2	0
chr9	130908199	130908299	uc010mxq.2	3934	LCN2	-3433
chr9	132082999	132083099	uc004bxs.2	414318	C9orf106	-196
chr9	132083399	132083499	uc004bxs.2	414318	C9orf106	105
chr9	134346199	134346299	uc004cao.4	84726	PRRC2B	25
chr9	136004499	136004599	uc004ccr.3	5900	RALGDS	189
chr9	136038899	136038999	uc011mcw.2	5900	RALGDS	302
chr9	136999899	136999999	uc004cey.3	11091	WDR5	-1211
chr9	137308999	137309099	uc004cfd.1	6256	RXRA	0
chr9	137997399	137997499	uc004cfn.4	10439	OLFM1	0
chr9	138068399	138068499	uc031tfm.1	401557	LOC401557	-4956
chr9	139304799	139304899	uc004chi.3	10807	SDCCAG3	155
chr9	139553799	139553899	uc004cid.3	51162	EGFL7	492
chr9	139582299	139582399	uc004cii.1	10555	AGPAT2	-389
chr9	139866499	139866599	uc004ckd.3	5730	PTGDS	-2947
chr9	139948299	139948399	uc004ckw.2	954	ENTPD2	104
chr10	11936299	11936399	uc001iky.2	219731	PROSER2-AS1	310
chr10	21788799	21788899	uc001iqn.4	399726	CASC10	-2587
chr10	27702899	27702999	uc001itu.2	374308	PTCHD3	298
chr10	29698799	29698899	uc001iun.2	387647	PTCHD3P1	299
chr10	33625299	33625399	uc001ixc.1	8829	NRP1	-1294
chr10	33625699	33625799	uc001ixc.1	8829	NRP1	-1694
chr10	38644999	38645099	uc010qew.1	158160	HSD17B7P2	-209
chr10	82167699	82167799	uc021pux.1	84293	FAM213A	115
chr10	88516499	88516599	uc001kdy.3	657	BMPR1A	104
chr10	88730899	88730999	uc001kee.2	119385	AGAP11	402
chr10	103455099	103455199	uc001kto.3	6468	FBXW4	-357
chr10	134759099	134759199	uc021qbc.1	54777	CFAP46	-3011
chr10	135010799	135010899	uc001lmb.1	85442	KNDC1	238
chr10	135171099	135171199	uc001lms.2	282969	FUOM	330
chr10	135238099	135238199	uc001lnf.4	503542	SPRN	0
chr10	135239199	135239299	uc001lnf.4	503542	SPRN	-1079
chr10	135382399	135382499	uc001lnn.2	93426	SYCE1	377
chr10	135382899	135382999	uc031pxu.1	399833	SPRNP1	463
chr11	17373099	17373199	uc001mmz.4	374383	NCR3LG1	-110
chr11	20619199	20619299	uc001mqd.3	9152	SLC6A5	-1647
chr11	34460199	34460299	uc001mvm.3	847	CAT	-173
chr11	34460699	34460799	uc001mvm.3	847	CAT	228
chr11	45943299	45943399	uc001nbv.1	120071	LARGE2	104
chr11	46402799	46402899	uc001nco.4	4192	MDK	182
chr11	47207299	47207399	uc001ndw.3	29763	PACSIN3	33
chr11	47474299	47474399	uc001nfi.2	5913	RAPSN	-3570
chr11	47587299	47587399	uc001nfs.4	114971	PTPMT1	318
chr11	60524799	60524899	uc001npx.2	219995	MS4A15	460
chr11	61062899	61062999	uc001nra.3	220001	VWCE	-112
chr11	64014299	64014399	uc001nza.3	26472	PPP1R14B	14
chr11	66454999	66455099	uc001ojc.1	6712	SPTBN2	451
chr11	67219799	67219899	uc001oln.3	57010	CABP4	0
chr11	67889399	67889499	uc001onj.3	1119	CHKA	-542
chr11	68611399	68611499	uc001oof.4	1374	CPT1A	-2001
chr11	69061799	69061899	uc001oov.3	26579	MYEOV	178
chr11	72353299	72353399	uc001osn.3	5138	PDE2A	105
chr11	92702799	92702899	uc001pdk.1	4544	MTNR1B	11
chr11	101918299	101918399	uc001pgq.3	85016	C11orf70	101
chr11	115630799	115630899	uc009yza.3	283143	LINC00900	16
chr11	118926199	118926299	uc001put.2	10525	HYOU1	256
chr11	119191799	119191899	uc001pwf.3	4162	MCAM	-3960
chr11	120136199	120136299	uc001pxd.1	649133	LOC649133	342
chr12	4554899	4554999	uc001qmr.1	2251	FGF6	-120
chr12	25101999	25102099	uc001rgd.4	586	BCAT1	294
chr12	40618799	40618899	uc001rmg.4	120892	LRRK2	0
chr12	44152699	44152799	uc001rnt.3	51135	IRAK4	0
chr12	44152799	44152899	uc001rnt.3	51135	IRAK4	53
chr12	49659299	49659399	uc001rtt.1	84790	TUBA1C	435
chr12	50354899	50354999	uc001rvo.3	362	AQP5	-280
chr12	52685099	52685199	uc001sab.3	3887	KRT81	100
chr12	56472699	56472799	uc001sjg.3	2065	ERBB3	-1010
chr12	66582899	66582999	uc001stg.2	11213	IRAK3	0
chr12	66582999	66583099	uc001stg.2	11213	IRAK3	22
chr12	76426399	76426499	uc001sxu.3	22822	PHLDA1	-844
chr12	111470799	111470899	uc001tsa.2	23316	CUX2	-929
chr12	113376199	113376299	uc001tue.3	4940	OAS3	0
chr12	113572999	113573099	uc010syp.2	8437	RASAL1	305
chr12	113910099	113910199	uc001tvj.1	64211	LHX5	-223
chr12	113913399	113913499	uc001tvj.1	64211	LHX5	-3523
chr12	124773799	124773899	uc001ugd.2	144347	RFLNA	90
chr12	132905399	132905499	uc001ukc.4	50614	GALNT9	406
chr13	19756199	19756299	uc009zzj.3	7278	TUBA3C	-208
chr13	20138999	20139099	uc010tcm.2	93492	TPTE2	-3286
chr13	20531799	20531899	uc001umq.3	7750	ZMYM2	-911
chr13	24825799	24825899	uc010tcy.1	221178	SPATA13	0
chr13	25670199	25670299	uc001upy.3	5042	PABPC3	0
chr13	28491799	28491899	uc001urt.2	3651	PDX1	-2269
chr13	36871999	36872099	uc010tei.2	100526761	CCDC169-SOHLH2	-8
chr13	57740799	57740899	uc010thh.1	729250	PRR20E	-432
chr13	98829199	98829299	uc001vnk.3	140432	RNF113B	222
chr13	102105099	102105199	uc001vpb.4	9358	ITGBL1	156
chr13	114312899	114312999	uc001vtz.3	496	ATP4B	-387
chr14	55595899	55595999	uc001xbr.3	3958	LGALS3	0
chr14	64853899	64853999	uc010aqe.2	4522	MTHFD1	-760
chr14	65007199	65007299	uc001xhk.4	3306	HSPA2	14
chr14	76045299	76045399	uc001xrs.2	55640	FLVCR2	360
chr14	77737599	77737699	uc001xtg.1	58157	NGB	0
chr14	104552099	104552199	uc001yoo.2	374569	ASPG	77
chr14	105041699	105041799	uc010tyh.1	400258	C14orf180	-4257
chr14	105953599	105953699	uc001yri.4	1396	CRIP1	343
chr14	105953699	105953799	uc001yri.4	1396	CRIP1	443
chr15	23892799	23892899	uc001ywj.4	54551	MAGEL2	94
chr15	25437999	25438099	uc001yzh.2	100033450	SNORD115-13	-369
chr15	37180499	37180599	uc001zji.2	145845	LOC145845	-1766
chr15	43940899	43940999	uc001zsh.3	117155	CATSPER2	40
chr15	57025399	57025499	uc002adu.3	54816	ZNF280D	288
chr15	57210399	57210499	uc010ugm.1	6938	TCF12	77
chr15	72490299	72490399	uc002atq.3	196996	GRAMD2	-164
chr15	78557299	78557399	uc002bdj.2	55466	DNAJA4	311
chr15	78953599	78953699	uc010blh.1	1143	CHRNB4	-726
chr15	81489299	81489399	uc021ssg.1	3603	IL16	81
chr15	83125399	83125499	uc010uob.2	440297	NA	-4534
chr15	88748899	88748999	uc010upl.1	4916	NTRK3	165
chr15	89181999	89182099	uc002bmv.1	3669	ISG20	0
chr15	89921299	89921399	uc002bnw.2	254559	MIR9-3HG	27
chr15	90039799	90039899	uc002bnz.2	51458	RHCG	-1
chr15	102192999	102193099	uc010usg.1	80213	TM2D3	-406
chr16	3355199	3355299	uc002cus.3	91151	TIGD7	140
chr16	3493499	3493599	uc002cvd.3	146434	ZNF597	-10
chr16	4377499	4377599	uc002cwc.1	84662	GLIS2	-4617
chr16	15188099	15188199	uc002dde.3	54700	RRN3	0
chr16	19125199	19125299	uc002dft.3	162073	ITPRIPL2	0
chr16	19125299	19125399	uc002dft.3	162073	ITPRIPL2	46
chr16	19422399	19422499	uc002dgb.4	79838	TMC5	343
chr16	21170699	21170799	uc010vbe.2	55567	DNAH3	0
chr16	30220399	30220499	uc002dxl.3	613038	LOC613038	-2152
chr16	30572699	30572799	uc002dyq.3	92595	ZNF764	-3058
chr16	31146699	31146799	uc002ebc.4	5652	PRSS8	352
chr16	66600499	66600599	uc002epm.4	113540	CMTM1	150
chr16	67562499	67562599	uc010cei.2	79567	FAM65A	-118
chr16	69760799	69760899	uc002exp.3	1728	NQO1	-267
chr16	69984499	69984599	uc010vlo.3	348174	CLEC18A	-9
chr16	85170999	85171099	uc021tmb.1	400548	LOC400548	244
chr16	86588799	86588899	uc002fjm.3	64779	MTHFSD	0
chr16	86589099	86589199	uc010vos.1	146512	FLJ30679	174
chr16	89042999	89043099	uc002fmm.2	863	CBFA2T3	405
chr16	89044599	89044699	uc002fmm.2	863	CBFA2T3	-1096
chr16	89202999	89203099	uc031qxj.1	197322	ACSF3	44
chr16	89753199	89753299	uc002foa.2	8558	CDK10	124
chr16	89753399	89753499	uc002foa.2	8558	CDK10	324
chr16	89916999	89917099	uc010cix.1	84501	SPIRE2	288
chr17	6797399	6797499	uc002gdw.3	245	ALOX12P2	299
chr17	7906099	7906199	uc002gjt.2	3000	GUCY2D	112
chr17	18021899	18021999	uc021trm.1	51168	MYO15A	4
chr17	18575999	18576099	uc010vye.1	2310	FOXO3B	395
chr17	21191399	21191499	uc021tsq.1	5606	MAP2K3	52
chr17	27893699	27893799	uc002hed.2	116236	ABHD15	243
chr17	36858999	36859099	uc021twf.1	100616203	MIR4734	-416
chr17	41003599	41003699	uc002ibv.4	8639	AOC3	399
chr17	42441499	42441599	uc002igs.2	284069	FAM171A2	-265
chr17	42835899	42835999	uc002ihh.3	4185	ADAM11	-569
chr17	48503099	48503199	uc002iqu.2	80221	ACSF2	-320
chr17	56268699	56268799	uc002ivq.3	8288	EPX	-1290
chr17	72270299	72270399	uc002jkf.3	64446	DNAI2	0
chr17	72439199	72439299	uc002jku.3	55890	GPRC5C	0
chr17	73728099	73728199	uc010wsh.1	3691	ITGB4	207
chr17	79359399	79359499	uc031rev.1	100130370	LOC100130370	-240
chr17	79920299	79920399	uc010wvg.2	147111	NOTUM	-1243
chr17	80330099	80330199	uc010wvl.2	2837	UTS2R	-2002
chr18	3410499	3410599	uc002klu.3	7050	TGIF1	-1473
chr18	21269899	21269999	uc010dlv.2	3909	LAMA3	338
chr18	33766299	33766399	uc002kzq.4	55034	MOCOS	-1081
chr18	72125199	72125299	uc002llk.3	125704	FAM69C	-697
chr19	3136499	3136599	uc010xhf.1	2769	GNA15	309
chr19	3708599	3708699	uc010xhs.3	27134	TJP3	265
chr19	6739399	6739499	uc010dux.2	9322	TRIP10	-208
chr19	7294999	7295099	uc002mgd.1	3643	INSR	-989
chr19	9785599	9785699	uc002mlx.3	54811	ZNF562	77
chr19	10928099	10928199	uc010xlj.1	406976	MIR199A1	0
chr19	12777699	12777799	uc002muc.3	84292	WDR83	82
chr19	13029799	13029899	uc002mvr.2	256126	SYCE2	187
chr19	14024299	14024399	uc010dzh.2	54862	CC2D1A	319
chr19	14320399	14320499	uc010xnn.2	22859	ADGRL1	-3403
chr19	15344199	15344299	uc002naq.3	79852	EPHX3	-342
chr19	17983199	17983299	uc002nhr.4	6528	SLC5A5	418
chr19	19932199	19932299	uc021urk.1	440515	ZNF506	261
chr19	33557599	33557699	uc002nuf.3	85415	RHPN2	-1776
chr19	35068599	35068699	uc010xry.2	643719	SCGB1B2P	-4
chr19	35646099	35646199	uc021usl.1	53827	FXYD5	255
chr19	35842899	35842999	uc002nzc.2	2864	FFAR1	455
chr19	36912299	36912399	uc002odz.2	644189	LOC644189	224
chr19	37663699	37663799	uc002ofn.1	199704	ZNF585A	-85
chr19	47925299	47925399	uc002pgs.4	56917	MEIS3	-2515
chr19	48306499	48306599	uc002php.2	284355	TPRX1	331
chr19	48964999	48965099	uc002pjf.1	3770	KCNJ14	494
chr19	49339599	49339699	uc002pkv.1	51171	HSD17B14	235
chr19	50003999	50004099	uc010yaw.1	406942	MIR150	26
chr19	50030999	50031099	uc002poj.3	57333	RCN3	125
chr19	50464099	50464199	uc010ybh.2	114132	SIGLEC11	230
chr19	55660799	55660899	uc002qjb.4	7138	TNNT1	-194
chr19	55884299	55884399	uc002qks.2	3589	IL11	-2469
chr19	55895399	55895499	uc002qku.3	388564	TMEM238	128
chr19	56904899	56904999	uc002qmy.3	147948	ZNF582	-6
chr19	57049699	57049799	uc002qni.3	140612	ZFP28	-518
chr19	57049799	57049899	uc002qni.3	140612	ZFP28	-418
chr19	57078999	57079099	uc002qnl.4	388566	ZNF470	110
chr19	58545299	58545399	uc002qra.1	284312	ZSCAN1	-35
chr19	58907799	58907899	uc021vcz.1	646862	RNF225	343
chr19	58951499	58951599	uc002qst.4	7691	ZNF132	0
chr19	58951699	58951799	uc002qst.4	7691	ZNF132	-111
chr20	3052699	3052799	uc002wht.1	5020	OXT	434
chr20	3148999	3149099	uc002wia.1	9762	LZTS3	108
chr20	17950599	17950699	uc010gcp.3	92667	MGME1	0
chr20	30135099	30135199	uc010gdt.3	100101490	MCTS2P	0
chr20	32307899	32307999	uc002wzv.3	11264	PXMP4	137
chr20	42544699	42544799	uc002xle.4	84969	TOX2	0
chr20	43977199	43977299	uc002xnu.3	6385	SDC4	-136
chr20	54580599	54580699	uc002xxa.4	140689	CBLN4	-72
chr20	55201399	55201499	uc002xya.3	7022	TFAP2C	-2859
chr20	55201999	55202099	uc002xya.3	7022	TFAP2C	-2259
chr20	55202799	55202899	uc002xya.3	7022	TFAP2C	-1459
chr20	57268299	57268399	uc002xzp.3	79716	NPEPL1	72
chr20	57415199	57415299	uc002xzt.3	2778	GNAS	405
chr20	60945399	60945499	uc002ycq.3	3911	LAMA5	-3032
chr20	61447799	61447899	uc002ydm.3	1299	COL9A3	-515
chr20	62108899	62108999	uc002yey.1	3785	KCNQ2	-4907
chr20	62178699	62178799	uc002yfi.1	6725	SRMS	58
chr21	10990899	10990999	uc002yip.1	7179	TPTE	0
chr21	34638299	34638399	uc002yrj.2	100288432	IL10RB-AS1	166
chr21	37442199	37442299	uc010gmx.1	873	CBR1	0
chr21	37442399	37442499	uc010gmx.1	873	CBR1	115
chr21	43378399	43378499	uc002yzw.3	25966	C2CD2	-4401
chr21	44847599	44847699	uc002zdf.2	150094	SIK1	-598
chr21	45769999	45770099	uc002zet.1	7226	TRPM2	0
chr21	46238699	46238799	uc002zfz.1	6612	SUMO3	-656
chr22	17082399	17082499	uc002zlq.4	387590	TPTEP1	-302
chr22	20792799	20792899	uc002zsj.2	91179	SCARF2	-654
chr22	21903899	21903999	uc031rxe.1	7332	UBE2L3	164
chr22	31503299	31503399	uc021wnx.1	140606	SELENOM	152
chr22	32439299	32439399	uc003amc.3	6523	SLC5A1	281
chr22	37956099	37956199	uc003asz.4	11135	CDC42EP1	-272
chr22	37956199	37956299	uc003asz.4	11135	CDC42EP1	-172
chr22	38301799	38301899	uc003aui.3	85377	MICALL1	-256
chr22	42266899	42266999	uc003bbj.3	6721	SREBF2	7
chr22	44422199	44422299	uc010gzn.3	29780	PARVB	16
chr22	45020899	45020999	uc021wrf.1	414351	LINC00229	300
chr22	46401499	46401599	uc011aqu.1	730668	LOC730668	-897
chr22	46440899	46440999	uc011aqv.2	100271722	LINC00899	-152
chr22	50765799	50765899	uc011arv.1	414918	DENND6B	-311
chr22	50893399	50893499	uc003ble.3	6305	SBF1	339
chr22	50968599	50968699	uc003bmb.5	1890	TYMP	-86
chr22	50984999	50985099	uc003bmi.3	113730	KLHDC7B	-1363
chrX	3761399	3761499	uc011mhk.2	389906	LOC389906	436
chrX	7065799	7065899	uc004crv.2	8226	PUDP	332
chrX	7066199	7066299	uc004crv.2	8226	PUDP	0
chrX	7066299	7066399	uc004crx.1	412	STS	252
chrX	9754099	9754199	uc004csu.1	357	SHROOM2	-297
chrX	9982799	9982899	uc004csx.4	55841	WWC3	-896
chrX	9983399	9983499	uc004csx.4	55841	WWC3	-296
chrX	10588399	10588499	uc004ctg.4	4281	MID1	175
chrX	11777099	11777199	uc011mih.2	10943	MSL3	391
chrX	12156099	12156199	uc004cuz.2	9758	FRMPD4	-386
chrX	12993099	12993199	uc004cvf.3	7114	TMSB4X	-27
chrX	13670999	13671099	uc010nee.2	170082	TCEANC	-126
chrX	13671399	13671499	uc010neg.1	170082	TCEANC	93
chrX	13753099	13753199	uc004cvp.4	8481	OFD1	268
chrX	14048099	14048199	uc004cwb.3	54960	GEMIN8	-65
chrX	14891199	14891299	uc004cwg.1	2187	FANCB	-16
chrX	15353899	15353999	uc004cwq.3	5277	PIGA	-224
chrX	17755599	17755699	uc004cyb.3	6322	SCML1	8
chrX	18372299	18372399	uc004cyk.3	10389	SCML2	445
chrX	18372699	18372799	uc004cyk.3	10389	SCML2	45
chrX	18372899	18372999	uc004cyk.3	10389	SCML2	-56
chrX	18443899	18443999	uc004cym.3	6792	CDKL5	175
chrX	19002399	19002499	uc004cyv.4	5256	PHKA2	0
chrX	19361999	19362099	uc004czg.4	5160	PDHA1	0
chrX	21857699	21857799	uc004dab.2	51360	MBTPS2	44
chrX	21858099	21858199	uc004dab.2	51360	MBTPS2	444
chrX	23761099	23761199	uc004dao.3	23597	ACOT9	208
chrX	23761299	23761399	uc004dao.3	23597	ACOT9	8
chrX	30671399	30671499	uc004dch.4	2710	GK	0
chrX	30671799	30671899	uc004dch.4	2710	GK	324
chrX	30906999	30907099	uc004dcj.3	257397	TAB3	412
chrX	31284599	31284699	uc004dcm.1	1756	DMD	325
chrX	31284899	31284999	uc004dcm.1	1756	DMD	25
chrX	37430899	37430999	uc004ddp.2	347404	LANCL3	78
chrX	37545199	37545299	uc004ddq.3	7504	XK	67
chrX	37706799	37706899	uc004dds.3	6990	DYNLT3	0
chrX	38079799	38079899	uc004ddy.2	8406	SRPX	278
chrX	38080099	38080199	uc004ddy.2	8406	SRPX	0
chrX	38186399	38186499	uc004dea.3	6103	RPGR	289
chrX	38186699	38186799	uc004dea.3	6103	RPGR	0
chrX	38421199	38421299	uc004deg.4	7102	TSPAN7	469
chrX	40440599	40440699	uc004det.3	10159	ATP6AP2	384
chrX	40945099	40945199	uc004dfb.3	8239	USP9X	212
chrX	41781899	41781999	uc004dfl.4	8573	CASK	288
chrX	41782499	41782599	uc004dfl.4	8573	CASK	-213
chrX	41782799	41782899	uc004dfl.4	8573	CASK	-513
chrX	46404999	46405099	uc004dgs.5	401588	ZNF674-AS1	75
chrX	46433299	46433399	uc004dgt.3	56548	CHST7	108
chrX	46433499	46433599	uc004dgt.3	56548	CHST7	308
chrX	46618099	46618199	uc004dgu.2	84679	SLC9A7	408
chrX	46696099	46696199	uc004dgw.4	6102	RP2	-148
chrX	46772099	46772199	uc004dgy.3	9767	JADE3	232
chrX	47342299	47342399	uc004dhx.4	7592	ZNF41	0
chrX	48380199	48380299	uc004djx.4	10682	EBP	36
chrX	48380299	48380399	uc004djx.4	10682	EBP	136
chrX	48397999	48398099	uc004dka.1	4943	TBC1D25	0
chrX	48398099	48398199	uc011mmb.1	4943	TBC1D25	0
chrX	48432999	48433099	uc004dkf.2	5935	RBM3	259
chrX	48455899	48455999	uc004dkj.2	64743	WDR13	20
chrX	48555399	48555499	uc004dkn.3	6839	SUV39H1	269
chrX	48754999	48755099	uc004dla.2	10245	TIMM17B	327
chrX	48768799	48768899	uc011mml.1	7355	SLC35A2	24
chrX	48768899	48768999	uc011mml.1	7355	SLC35A2	0
chrX	48814399	48814499	uc004dlt.4	55593	OTUD5	394
chrX	48815599	48815699	uc011mmp.2	55593	OTUD5	0
chrX	48911299	48911399	uc010nik.4	90060	CCDC120	339
chrX	48931499	48931599	uc004dmi.3	11230	PRAF2	63
chrX	49687299	49687399	uc031tjn.1	1184	CLCN5	75
chrX	51239099	51239199	uc010njt.3	55190	NUDT11	260
chrX	51425699	51425799	uc022bwn.1	389857	CENPVL1	-253
chrX	51453699	51453799	uc022bwo.1	389857	CENPVL1	-126
chrX	51486399	51486499	uc004dpl.3	23708	GSPT2	0
chrX	52926199	52926299	uc004dri.3	29057	FAM156A	-23
chrX	52987699	52987799	uc004drq.3	29057	FAM156A	0
chrX	53024699	53024799	uc004drr.3	29057	FAM156A	-49
chrX	53254399	53254499	uc004drz.3	8242	KDM5C	105
chrX	53254599	53254699	uc004drz.3	8242	KDM5C	0
chrX	53449499	53449599	uc004dsg.3	8243	SMC1A	19
chrX	53449999	53450099	uc004dsj.2	158787	RIBC1	195
chrX	54070299	54070399	uc004dst.3	23133	PHF8	208
chrX	54209499	54209599	uc004dsz.4	54954	FAM120C	115
chrX	54384299	54384399	uc004dtc.2	65267	WNK3	39
chrX	54522199	54522299	uc004dtg.3	2245	FGD1	300
chrX	55187399	55187499	uc022bxm.1	90736	FAM104B	36
chrX	62571299	62571399	uc004dvf.3	139886	SPIN4	-82
chrX	62974799	62974899	uc004dvk.1	23229	ARHGEF9	92
chrX	67718999	67719099	uc004dwz.3	286451	YIPF6	376
chrX	67913499	67913599	uc004dxc.4	9754	STARD8	18
chrX	68049299	68049399	uc004dxd.4	1947	EFNB1	460
chrX	68385099	68385199	uc004dxg.3	64219	PJA1	166
chrX	68385199	68385299	uc004dxg.3	64219	PJA1	66
chrX	68836199	68836299	uc004dxm.1	1896	EDA	289
chrX	69353699	69353799	uc004dxw.3	3476	IGBP1	382
chrX	70586499	70586599	uc004dzt.4	6872	TAF1	386
chrX	71131199	71131299	uc011mqa.2	340527	NHSL2	262
chrX	71526899	71526999	uc004eat.3	4435	CITED1	38
chrX	71935499	71935599	uc004eax.4	5255	PHKA1	-1471
chrX	72782999	72783099	uc004ebk.4	53344	CHIC1	16
chrX	74144999	74145099	uc004eby.3	340533	KIAA2022	188
chrX	77154899	77154999	uc004ecu.1	1349	COX7B	0
chrX	77359399	77359499	uc004ecz.4	5230	PGK1	-167
chrX	82763499	82763599	uc004eeg.2	5456	POU3F4	231
chrX	84189299	84189399	uc011mqw.2	100131816	UBE2DNL	143
chrX	99891499	99891599	uc010nna.1	7105	TSPAN6	113
chrX	100075299	100075399	uc004egh.3	1478	CSTF2	0
chrX	100075499	100075599	uc004egh.3	1478	CSTF2	152
chrX	100603799	100603899	uc004ehd.2	1678	TIMM8A	58
chrX	100663399	100663499	uc004ehm.3	3188	HNRNPH2	279
chrX	100740499	100740599	uc004ehp.3	100131755	ARMCX4	259
chrX	100878199	100878299	uc004ehz.1	51566	ARMCX3	80
chrX	101906199	101906299	uc004eji.4	9737	GPRASP1	0
chrX	102192099	102192199	uc004ejs.3	282808	RAB40AL	-1
chrX	102192199	102192299	uc004ejs.3	282808	RAB40AL	0
chrX	102469899	102469999	uc004ejv.4	56271	BEX4	-21
chrX	102883899	102883999	uc004ekt.3	9338	TCEAL1	8
chrX	103401599	103401699	uc004elu.3	401612	SLC25A53	9
chrX	118109099	118109199	uc004eqw.3	79836	LONRF3	387
chrX	118369799	118369899	uc004erb.3	10857	PGRMC1	-312
chrX	118370399	118370499	uc004erb.3	10857	PGRMC1	189
chrX	118533099	118533199	uc004erc.2	203427	SLC25A43	-59
chrX	118602399	118602499	uc004erh.4	292	SLC25A5	37
chrX	118708399	118708499	uc004erl.3	7319	UBE2A	0
chrX	118708899	118708999	uc004erl.3	7319	UBE2A	401
chrX	118827099	118827199	uc011mtw.1	23157	SEPT6	0
chrX	118892799	118892899	uc010nql.3	347454	SOWAHD	224
chrX	118892999	118893099	uc010nql.3	347454	SOWAHD	424
chrX	118925199	118925299	uc004erx.2	6170	RPL39	323
chrX	118986899	118986999	uc004erz.2	65109	UPF3B	0
chrX	119077499	119077599	uc004esh.3	79576	NKAP	136
chrX	119384899	119384999	uc004esn.1	10009	ZBTB33	293
chrX	129535899	129535999	uc004evt.3	51634	RBMX2	0
chrX	133930799	133930899	uc010nru.2	159091	FAM122C	357
chrX	133931199	133931299	uc004exv.3	159090	FAM122B	0
chrX	134166499	134166599	uc004eyd.3	8933	FAM127A	167
chrX	134166799	134166899	uc004eyd.3	8933	FAM127A	467
chrX	135067899	135067999	uc004ezj.3	10479	SLC9A6	314
chrX	135579199	135579299	uc004ezw.3	27336	HTATSF1	0
chrX	135579399	135579499	uc004ezw.3	27336	HTATSF1	162
chrX	136646099	136646199	uc004fak.3	7547	ZIC3	-2147
chrX	146993799	146993899	uc011mwz.2	2332	FMR1	331
chrX	148622699	148622799	uc004fdf.3	91966	CXorf40A	181
chrX	148713099	148713199	uc004fdo.3	84548	TMEM185A	288
chrX	150152199	150152299	uc004fer.3	3149	HMGB3	307
chrX	151806599	151806699	uc004ffp.1	55879	GABRQ	0
chrX	151902599	151902699	uc010ntp.3	4111	MAGEA12	402
chrX	152110199	152110299	uc004fgx.3	7739	ZNF185	0
chrX	152110299	152110399	uc004fgx.3	7739	ZNF185	85
chrX	152240999	152241099	uc011myl.2	100287428	NA	273
chrX	152599699	152599799	uc004fhg.2	10838	ZNF275	87
chrX	152864199	152864299	uc011myr.2	92002	FAM58A	333
chrX	152908299	152908399	uc004fhx.4	1852	DUSP9	403
chrX	152953099	152953199	uc004fib.3	6535	SLC6A8	-553
chrX	152989899	152989999	uc004fie.2	10134	BCAP31	202
chrX	153059899	153059999	uc004fiv.3	6748	SSR4	0
chrX	153060299	153060399	uc004fiw.3	6748	SSR4	281
chrX	153140999	153141099	uc004fjc.4	3897	L1CAM	300
chrX	153409199	153409299	uc004fjz.4	5956	OPN1LW	-426
chrX	153485399	153485499	uc004fkd.3	2652	OPN1MW	197
chrX	153602699	153602799	uc004fkk.2	2316	FLNA	207
chrX	153607099	153607199	uc004fkl.3	2010	EMD	-398
chrX	153607199	153607299	uc004fkl.3	2010	EMD	-298
chrX	153626399	153626499	uc004fkm.2	6134	RPL10	-72
chrX	153714399	153714499	uc004flo.3	8266	UBL4A	433
chrX	154033299	154033399	uc004fmp.2	4354	MPP1	403
chrX	154611999	154612099	uc004fni.3	8263	F8A1	251
chrX	154687699	154687799	uc004fnj.3	8263	F8A1	477
