# Supplementary material for: Zika Virus Alters DNA Methylation of Neural Genes in an Organoid Model of the Developing Human Brain
Source: mSystems. 2018 Feb 6;3(1):e00219-17. doi: 10.1128/mSystems.00219-17 (PMC5801341; doi:10.1128/mSystems.00219-17)
Supplement: TABLE S2 [file sys001182169st2.xlsx]

## Sheet: A_Astro_hyper
Table S2A. Chromosomal positions of hypermethylated regions located within 500bp up- or downstream of transcription start sites (TSS) in ZIKV+ astrocytes sorted from ZIKV infected pure astrocyte cultures compared with Mock infected astrocytes.
Chromosome	Start	End	Transcript	Entrez ID	Gene Symbol	Distance to TSS
chr1	3567899	3567999	uc001akp.3	7161	TP73	-1130
chr1	78353699	78353799	uc001dia.3	91624	NEXN	-401
chr1	79472399	79472499	uc001diq.4	64123	ADGRL4	0
chr1	85462199	85462299	uc001dkm.3	255231	MCOLN2	497
chr1	95700199	95700299	uc009wdt.3	100527978	TMEM56-RWDD3	489
chr1	111992099	111992199	uc001ebc.3	515	ATP5F1	357
chr1	243264899	243264999	uc001hzq.2	731275	LINC01347	47
chr2	37423799	37423899	uc002rpx.2	100505876	CEBPZOS	165
chr2	129079899	129079999	uc002tpt.4	9394	HS6ST1	-3729
chr2	130902299	130902399	uc010yzw.2	91409	CCDC74B	207
chr2	200716199	200716299	uc002uvg.4	348751	FTCDNL1	-304
chr2	227665199	227665299	uc002voh.4	3667	IRS1	-1694
chr3	131101099	131101199	uc011bln.2	131870	NUDT16	475
chr3	147109699	147109799	uc021xfc.1	84107	ZIC4	418
chr3	157154999	157155099	uc003fbl.4	5806	PTX3	420
chr3	184081499	184081599	uc003fok.2	5437	POLR2H	306
chr3	195269999	195270099	uc003fup.3	5504	PPP1R2	125
chr4	9335099	9335199	uc021xln.1	728369	USP17L24	-1185
chr4	110736599	110736699	uc003hzt.3	54433	GAR1	0
chr5	41510299	41510399	uc003jmm.1	345557	PLCXD3	331
chr5	60458799	60458899	uc010iwm.1	643155	SMIM15	-498
chr5	87564499	87564599	uc003kjc.3	153396	TMEM161B	66
chr5	150284399	150284499	uc021yfx.1	91975	ZNF300	46
chr5	151304799	151304899	uc003lur.3	2741	GLRA1	-403
chr5	178287599	178287699	uc003mjm.3	117608	ZNF354B	0
chr6	8436199	8436299	uc003mye.3	100506207	LOC100506207	344
chr6	31939299	31939399	uc003nyt.3	8859	STK19	348
chr6	62995999	62996099	uc003peg.2	202559	KHDRBS2	1
chr6	142409599	142409699	uc003qiu.3	4829	NMBR	237
chr7	5468499	5468599	uc003sok.1	84629	TNRC18	-3455
chr7	24323999	24324099	uc003sww.2	4852	NPY	193
chr7	31726599	31726699	uc003tcl.3	10842	PPP1R17	0
chr7	64030699	64030799	uc003ttc.1	100128885	LOC100128885	-4274
chr7	76027199	76027299	uc003ufc.4	7784	ZP3	359
chr7	97907799	97907899	uc003upi.2	25798	BRI3	-3080
chr8	52812699	52812799	uc003xqx.4	115294	PCMTD1	-965
chr8	79577899	79577999	uc003ybd.3	51101	ZC2HC1A	-283
chr8	145113199	145113299	uc003zat.1	26873	OPLAH	295
chr8	145203999	145204099	uc010mft.3	727957	MROH1	452
chr9	4666499	4666599	uc003zik.3	55064	SPATA6L	75
chr9	5339499	5339599	uc003zjb.2	6013	RLN1	274
chr9	96718299	96718399	uc010mrh.3	56033	BARX1	-692
chr9	124132399	124132499	uc004blh.4	2040	STOM	83
chr10	35427099	35427199	uc001iyd.3	1390	CREM	390
chr10	135340799	135340899	uc001lnj.1	1571	CYP2E1	0
chr10	135382899	135382999	uc031pxu.1	399833	SPRNP1	463
chr11	20619999	20620099	uc001mqd.3	9152	SLC6A5	-847
chr11	63439099	63439199	uc010rms.1	25923	ATL3	245
chr11	67889399	67889499	uc001onj.3	1119	CHKA	-542
chr11	85522499	85522599	uc010rti.2	54843	SYTL2	-322
chr11	131779599	131779699	uc010scj.2	50863	NTM	100
chr12	56325399	56325499	uc009zoc.1	1606	DGKA	454
chr12	111872699	111872799	uc010syg.2	10019	SH2B3	34
chr12	131201299	131201399	uc001uim.3	23504	RIMBP2	-474
chr13	33759999	33760099	uc001uuu.3	90627	STARD13	117
chr13	45694099	45694199	uc001uzw.3	2963	GTF2F2	-432
chr13	101240799	101240899	uc001vor.3	87769	GGACT	147
chr14	65016599	65016699	uc001xhl.1	145376	PPP1R36	0
chr14	103389299	103389399	uc001ymh.4	81693	AMN	41
chr15	41913899	41913999	uc001zog.1	23269	MGA	136
chr16	53406799	53406899	uc021tik.1	643802	LOC643802	-1759
chr16	57513199	57513299	uc010cdb.3	55715	DOK4	380
chr16	58033599	58033699	uc002emx.1	57567	ZNF319	63
chr16	73417399	73417499	uc002fcn.4	100506172	LINC01568	-3205
chr16	75305899	75305999	uc002fdx.3	9564	BCAR1	-3949
chr16	77225099	77225199	uc002fez.3	22879	MON1B	264
chr16	77246299	77246399	uc002ffb.3	100130958	SYCE1L	128
chr16	77822599	77822699	uc002ffg.1	57687	VAT1L	117
chr17	3211599	3211699	uc002fvi.2	390756	OR3A4P	-1840
chr17	35289999	35290099	uc002hnh.2	3975	LHX1	-4673
chr17	62050499	62050599	uc002jds.1	6329	SCN4A	-222
chr17	74100299	74100399	uc002jqq.3	23265	EXOC7	-432
chr19	7600699	7600799	uc002mgs.3	10908	PNPLA6	111
chr19	7980899	7980999	uc021uoa.1	100507588	TGFBR3L	-33
chr19	14118099	14118199	uc002mxv.3	5989	RFX1	-966
chr19	14542799	14542899	uc002myp.3	5585	PKN1	-1267
chr19	16126799	16126899	uc002nbw.2	126536	LINC00661	356
chr19	17326399	17326499	uc002nfn.2	55850	USE1	245
chr19	39330699	39330799	uc002ojj.1	3191	HNRNPL	217
chr19	48898099	48898199	uc002pjc.4	2906	GRIN2D	0
chr19	50030999	50031099	uc002poj.3	57333	RCN3	125
chr19	50631699	50631799	uc010ybx.1	100169951	SNAR-A3	0
chr19	54057799	54057899	uc002qcc.1	55422	ZNF331	0
chr19	54746499	54746599	uc002qeg.1	11025	LILRB3	125
chr20	3190499	3190599	uc002wie.4	3704	ITPA	366
chr20	25604999	25605099	uc002wuy.3	140838	NANP	-352
chr20	55200799	55200899	uc002xya.3	7022	TFAP2C	-3459
chr20	55200899	55200999	uc002xya.3	7022	TFAP2C	-3359
chr20	57425699	57425799	uc002xzs.2	149775	GNAS-AS1	159
chr20	62327099	62327199	uc002yfz.3	8771	TNFRSF6B	0
chr21	40823799	40823899	uc002yya.3	6450	SH3BGR	20
chr22	16289399	16289499	uc010gqp.2	23784	POTEH	-1463
chr22	38794999	38795099	uc010gxm.2	400927	LOC400927	-69
chr22	39078299	39078399	uc003awe.3	56993	TOMM22	346
chrX	11683699	11683799	uc004cuo.1	395	ARHGAP6	22
chrX	14891199	14891299	uc004cwg.1	2187	FANCB	-16
chrX	15353599	15353699	uc004cwq.3	5277	PIGA	0
chrX	15693399	15693499	uc011mir.1	340591	CA5BP1	361
chrX	19361999	19362099	uc004czg.4	5160	PDHA1	0
chrX	30671199	30671299	uc004dch.4	2710	GK	-177
chrX	38186599	38186699	uc004dea.3	6103	RPGR	89
chrX	40440099	40440199	uc004det.3	10159	ATP6AP2	-17
chrX	40481199	40481299	uc022buz.1	347411	MPC1L	-1519
chrX	41193999	41194099	uc011mkt.1	1654	DDX3X	156
chrX	46433499	46433599	uc004dgt.3	56548	CHST7	308
chrX	46696099	46696199	uc004dgw.4	6102	RP2	-148
chrX	46771699	46771799	uc004dgx.3	9767	JADE3	0
chrX	46772199	46772299	uc004dgy.3	9767	JADE3	332
chrX	48555399	48555499	uc004dkn.3	6839	SUV39H1	269
chrX	48659999	48660099	uc011mmi.2	10013	HDAC6	-188
chrX	48937399	48937499	uc011mmt.2	11230	PRAF2	65
chrX	49042899	49042999	uc004dmy.1	4007	PRICKLE3	-124
chrX	49056299	49056399	uc004dmz.1	6855	SYP	262
chrX	49687299	49687399	uc031tjn.1	1184	CLCN5	75
chrX	51075399	51075499	uc004dph.3	170685	NUDT10	317
chrX	62974799	62974899	uc004dvk.1	23229	ARHGEF9	92
chrX	70503399	70503499	uc004dzn.3	4841	NONO	358
chrX	70937899	70937999	uc011mpy.2	100132994	CXorf49B	136
chrX	74375999	74376099	uc004ebz.4	22	ABCB7	76
chrX	77359599	77359699	uc004ecz.4	5230	PGK1	0
chrX	80065599	80065699	uc004edt.3	254065	BRWD3	-367
chrX	99891399	99891499	uc010nna.1	7105	TSPAN6	213
chrX	100878199	100878299	uc004ehz.1	51566	ARMCX3	80
chrX	101410499	101410599	uc010nnz.3	340542	BEX5	163
chrX	102318599	102318699	uc004ejt.1	55859	BEX1	469
chrX	102840499	102840599	uc004ekl.3	79921	TCEAL4	81
chrX	118370599	118370699	uc004erb.3	10857	PGRMC1	389
chrX	118602999	118603099	uc022cdj.1	100303728	SLC25A5-AS1	0
chrX	118987199	118987299	uc004erz.2	65109	UPF3B	-209
chrX	122994299	122994399	uc004etx.3	331	XIAP	283
chrX	135333299	135333399	uc004ezs.3	79649	MAP7D3	339
chrX	136116099	136116199	uc011mwh.2	83550	GPR101	-2267
chrX	140271499	140271599	uc004fbj.3	23641	LDOC1	-190
chrX	148713599	148713699	uc004fdo.3	84548	TMEM185A	-113
chrX	149106399	149106499	uc004fdz.1	541578	CXorf40B	193
chrX	149861899	149861999	uc004feg.1	8776	MTMR1	31
chrX	151999799	151999899	uc004fgs.1	50814	NSDHL	289
chrX	152736099	152736199	uc004fhl.3	55559	HAUS7	404
chrX	152864499	152864599	uc011myr.2	92002	FAM58A	33
chrX	152953599	152953699	uc004fib.3	6535	SLC6A8	-53
chrX	153059699	153059799	uc022chw.1	6748	SSR4	70
chrX	153607199	153607299	uc004fkl.3	2010	EMD	-298
chrX	153718999	153719099	uc004flp.3	8273	SLC10A3	0

## Sheet: B_Astro_hypo
Table S2B. Chromosomal positions of hypomethylated regions located within 500 bp up- or downstream of transcription start sites (TSS) in ZIKV+ astrocytes sorted from ZIKV infected pure astrocyte cultures compared with Mock infected astrocytes.
Chromosome	Start	End	Transcript	Entrez ID	Gene Symbol	Distance to TSS
chr1	107682899	107682999	uc001dvc.4	22854	NTNG1	271
chr1	114694999	114695099	uc021orz.1	148281	SYT6	0
chr1	120905999	120906099	uc001eio.2	337875	HIST2H2BA	0
chr1	149783499	149783599	uc010pbj.2	440689	HIST2H2BF	329
chr1	149784699	149784799	uc010pbl.2	653604	HIST2H3D	437
chr1	226070699	226070799	uc001hpm.2	9725	TMEM63A	-280
chr2	63276699	63276799	uc021vim.1	5013	OTX1	-393
chr2	127413899	127413999	uc002tnq.4	2995	GYPC	389
chr2	132202299	132202399	uc002tst.2	401010	NOC2LP2	68
chr2	175199899	175199999	uc010zem.1	100131390	SP9	79
chr2	218896699	218896799	uc002vgw.3	285180	RUFY4	-2858
chr2	218898299	218898399	uc002vgw.3	285180	RUFY4	-1258
chr2	227664799	227664899	uc002voh.4	3667	IRS1	-1294
chr2	242805999	242806099	uc002wcq.4	5133	PDCD1	-4942
chr3	43732099	43732199	uc003cmx.3	51099	ABHD5	-176
chr3	44903499	44903599	uc003cnz.3	131616	TMEM42	92
chr3	48470399	48470499	uc003csw.2	5364	PLXNB1	373
chr3	48598499	48598599	uc011bbm.2	5210	PFKFB4	0
chr3	50378099	50378199	uc003dad.1	11186	RASSF1	168
chr3	57542099	57542199	uc003div.3	201626	PDE12	119
chr3	110789499	110789599	uc021xcg.1	100506555	PVRL3-AS1	-694
chr4	5052799	5052899	uc003gih.1	55351	STK32B	-628
chr4	21949899	21949999	uc003gqi.1	80333	KCNIP4	375
chr4	55992199	55992299	uc003has.3	3791	KDR	-438
chr4	182082599	182082699	uc003iuz.3	728081	LINC00290	-2298
chr5	10564799	10564899	uc021xwp.1	651746	ANKRD33B	365
chr5	138718899	138718999	uc003leg.3	9963	SLC23A1	40
chr5	158523499	158523599	uc011ddw.2	1879	EBF1	15
chr6	19837099	19837199	uc003ncw.4	3400	ID4	-402
chr6	19837199	19837299	uc003ncw.4	3400	ID4	-302
chr6	28186599	28186699	uc011dla.2	222699	TOB2P1	8
chr6	36972099	36972199	uc003onf.3	221472	FGD2	-1224
chr6	87861499	87861599	uc003plk.3	23036	ZNF292	-952
chr7	27179399	27179499	uc003syr.2	100133311	HOXA-AS3	-484
chr7	45018799	45018899	uc003tmh.2	64005	MYO1G	-96
chr7	56952099	56952199	uc022adz.1	100130849	LOC100130849	-2261
chr7	128828599	128828699	uc003vor.3	6608	SMO	-14
chr7	158937099	158937199	uc003woh.3	7434	VIPR2	450
chr8	7212499	7212599	uc010lrk.1	100128890	FAM66B	275
chr8	97172899	97172999	uc003yhp.3	392255	GDF6	21
chr8	125568499	125568599	uc003yrh.2	9788	MTSS1	214
chr8	145065199	145065299	uc003zap.1	2907	GRINA	29
chr9	124132299	124132399	uc004blh.4	2040	STOM	183
chr9	131841099	131841199	uc004bxc.3	57171	DOLPP1	-2184
chr9	138413299	138413399	uc004cfz.2	3933	LCN1	16
chr10	7709799	7709899	uc021pmv.1	80760	ITIH5	-839
chr10	29698699	29698799	uc001iun.2	387647	PTCHD3P1	199
chr10	108924099	108924199	uc001kyl.3	114815	SORCS1	267
chr10	134603599	134603699	uc001llr.2	84504	NKX6-2	-4063
chr11	92085499	92085599	uc001pdj.4	120114	FAT3	238
chr12	22094299	22094399	uc001rfk.3	10060	ABCC9	0
chr12	25055599	25055699	uc010six.2	586	BCAT1	310
chr12	57622699	57622799	uc001snf.2	6472	SHMT2	-557
chr12	65671999	65672099	uc001ssm.3	253827	MSRB3	-324
chr12	97856999	97857099	uc001tey.1	196475	RMST	-1700
chr13	28543899	28543999	uc001urv.4	1045	CDX2	-395
chr13	36871599	36871699	uc010tei.2	100526761	CCDC169-SOHLH2	293
chr13	50070299	50070399	uc010tgl.2	51131	PHF11	499
chr13	50746099	50746199	uc001vej.3	145165	ST13P4	0
chr13	114461399	114461499	uc010tkh.2	348013	TMEM255B	-717
chr14	74036199	74036299	uc001xon.5	10965	ACOT2	437
chr15	25478699	25478799	uc001zac.1	100033809	SNORD115-35	-595
chr15	32321699	32321799	uc010bab.3	1139	CHRNA7	-887
chr15	32730699	32730799	uc001zgb.3	89837	ULK4P3	-3266
chr15	84749199	84749299	uc021stg.1	648809	EFTUD1P1	261
chr15	92397699	92397799	uc010boc.1	28232	SLCO3A1	135
chr15	94774599	94774699	uc002btg.4	55784	MCTP2	-102
chr16	3031699	3031799	uc002csm.3	9088	PKMYT1	-1160
chr16	10912099	10912199	uc002dad.3	780776	TVP23A	422
chr16	66600499	66600599	uc002epm.4	113540	CMTM1	150
chr17	58498699	58498799	uc002iyq.3	124773	C17orf64	-1066
chr17	59473799	59473899	uc002ize.3	6909	TBX2	-3358
chr17	59474299	59474399	uc002ize.3	6909	TBX2	-2858
chr17	59474399	59474499	uc002ize.3	6909	TBX2	-2758
chr17	59474499	59474599	uc002ize.3	6909	TBX2	-2658
chr17	59474899	59474999	uc002ize.3	6909	TBX2	-2258
chr17	59475699	59475799	uc002ize.3	6909	TBX2	-1458
chr17	59476299	59476399	uc002ize.3	6909	TBX2	-858
chr17	59488399	59488499	uc002izh.1	388407	C17orf82	-613
chr17	59488499	59488599	uc002izh.1	388407	C17orf82	-513
chr17	59529199	59529299	uc010ddo.3	9496	TBX4	-480
chr17	59529299	59529399	uc010ddo.3	9496	TBX4	-380
chr17	59529399	59529499	uc010ddo.3	9496	TBX4	-280
chr17	59529499	59529599	uc010ddo.3	9496	TBX4	-180
chr17	59529599	59529699	uc010ddo.3	9496	TBX4	-80
chr17	59529799	59529899	uc010ddo.3	9496	TBX4	21
chr17	59533899	59533999	uc002izi.3	9496	TBX4	93
chr17	61517999	61518099	uc002jar.3	1534	CYB561	108
chr17	72857099	72857199	uc002jlu.1	2905	GRIN2C	-134
chr17	76688199	76688299	uc010wtv.2	9267	CYTH1	276
chr18	14178999	14179099	uc010xag.2	440482	ANKRD20A5P	0
chr18	55297299	55297399	uc002lgu.2	100505549	LOC100505549	-135
chr18	76737199	76737299	uc002lmt.3	27164	SALL3	-2976
chr18	76753399	76753499	uc010dra.3	27164	SALL3	346
chr19	3774999	3775099	uc002lyr.3	84839	RAX2	-2781
chr19	11348199	11348299	uc010dxw.3	55908	ANGPTL8	74
chr19	17420499	17420599	uc002ngd.3	79016	DDA1	163
chr19	20843999	20844099	uc002npb.1	199777	ZNF626	303
chr19	30016899	30016999	uc002nse.1	284395	LOC284395	-241
chr19	37663599	37663699	uc002ofn.1	199704	ZNF585A	0
chr19	37701399	37701499	uc002ofq.3	92285	ZNF585B	0
chr19	38746899	38746999	uc002ohq.3	94274	PPP1R14A	232
chr19	49534899	49534999	uc010yae.1	100170228	SNAR-G2	45
chr19	50626399	50626499	uc010ybw.1	100169951	SNAR-A3	0
chr20	45985499	45985599	uc002xss.2	23613	ZMYND8	-26
chr20	57415199	57415299	uc002xzt.3	2778	GNAS	405
chr20	57875499	57875599	uc002yao.1	1908	EDN3	1
chr21	37361699	37361799	uc002yut.1	861	RUNX1	-4653
chr22	16292399	16292499	uc010gqp.2	23784	POTEH	-4463
chr22	32026799	32026899	uc003alk.2	23761	PISD	0
chr22	50051399	50051499	uc003bit.3	348645	C22orf34	-210
chrX	14891299	14891399	uc004cwg.1	2187	FANCB	-116
chrX	15756599	15756699	uc004cxe.3	11238	CA5B	188
chrX	17755599	17755699	uc004cyb.3	6322	SCML1	8
chrX	17755999	17756099	uc004cyb.3	6322	SCML1	408
chrX	20134399	20134499	uc011mji.2	256714	MAP7D2	257
chrX	21392099	21392199	uc004czw.3	22866	CNKSR2	-337
chrX	23761299	23761399	uc004dao.3	23597	ACOT9	8
chrX	30907199	30907299	uc004dcj.3	257397	TAB3	212
chrX	30907499	30907599	uc004dcj.3	257397	TAB3	0
chrX	44401999	44402099	uc004dgc.3	139341	FUNDC1	122
chrX	46433599	46433699	uc004dgt.3	56548	CHST7	408
chrX	47862799	47862899	uc004dir.3	7569	ZNF182	478
chrX	48397999	48398099	uc004dka.1	4943	TBC1D25	0
chrX	49056799	49056899	uc004dmz.1	6855	SYP	-139
chrX	49126399	49126499	uc004dnh.2	89801	PPP1R3F	94
chrX	50213699	50213799	uc010njr.2	139189	DGKK	0
chrX	51075699	51075799	uc004dpi.4	170685	NUDT10	19
chrX	51486899	51486999	uc004dpl.3	23708	GSPT2	419
chrX	53111599	53111699	uc004drv.3	64061	TSPYL2	58
chrX	64255499	64255599	uc004dvv.3	55906	ZC4H2	-876
chrX	67653299	67653399	uc004dww.4	4983	OPHN1	-1
chrX	67913699	67913799	uc004dxc.4	9754	STARD8	218
chrX	68723299	68723399	uc004dxk.3	27112	FAM155B	-1679
chrX	70338399	70338499	uc011mpq.1	9968	MED12	0
chrX	70473799	70473899	uc004dzh.2	9203	ZMYM3	139
chrX	71131099	71131199	uc011mqa.2	340527	NHSL2	162
chrX	72782999	72783099	uc004ebk.4	53344	CHIC1	16
chrX	77359499	77359599	uc004ecz.4	5230	PGK1	-67
chrX	80064099	80064199	uc004edo.3	254065	BRWD3	214
chrX	90689599	90689699	uc004efg.3	140886	PABPC5	3
chrX	101771399	101771499	uc004eje.3	11013	TMSB15A	200
chrX	118740299	118740399	uc004err.3	55922	NKRF	-454
chrX	133683599	133683699	uc004exn.1	100506757	LINC00629	-355
chrX	135579599	135579699	uc004ezx.3	27336	HTATSF1	0
chrX	135579899	135579999	uc004ezx.3	27336	HTATSF1	229
chrX	144902999	144903099	uc004fcg.3	84631	SLITRK2	134
chrX	150151599	150151699	uc004fep.3	3149	HMGB3	-64
chrX	150565399	150565499	uc004feu.3	203547	VMA21	-158
chrX	152989799	152989899	uc011mza.1	10134	BCAP31	0
chrX	153200299	153200399	uc004fjm.2	8260	NAA10	208
chrX	153236899	153236999	uc004fjp.3	3054	HCFC1	-81
chrX	153237499	153237599	uc004fjq.2	8269	TMEM187	-392
chrX	153362999	153363099	uc004fjv.2	4204	MECP2	89
chrX	153656899	153656999	uc004flf.1	537	ATP6AP1	0
chrX	154687799	154687899	uc004fnj.3	8263	F8A1	377

## Sheet: C_Neuro_hyper
Table S2C. Chromosomal positions of hypermethylated regions located within 500 bp up- or downstream of transcription start sites (TSS) in ZIKV+ neurons sorted from ZIKV infected pure neuron cultures compared with Mock infected neurons.
Chromosome	Start	End	Transcript	Entrez ID	Gene Symbol	Distance to TSS
chr1	10057299	10057399	uc001aqq.3	116362	RBP7	45
chr1	25295999	25296099	uc009vrl.1	864	RUNX3	-4388
chr1	33938399	33938499	uc001bxk.2	7579	ZSCAN20	148
chr1	38230399	38230499	uc009vvi.3	284656	EPHA10	325
chr1	41707999	41708099	uc001cgq.3	22955	SCMH1	-185
chr1	78353699	78353799	uc001dia.3	91624	NEXN	-401
chr1	111506099	111506199	uc001eaa.3	55791	LRIF1	367
chr1	111506199	111506299	uc001eaa.3	55791	LRIF1	267
chr1	120905999	120906099	uc001eio.2	337875	HIST2H2BA	0
chr1	120906299	120906399	uc001eio.2	337875	HIST2H2BA	266
chr1	149783499	149783599	uc010pbj.2	440689	HIST2H2BF	329
chr1	149812499	149812599	uc001esv.3	126961	HIST2H3C	166
chr1	151694199	151694299	uc010pdj.1	284485	RIIAD1	187
chr1	231296599	231296699	uc009xfn.1	440730	TRIM67	-1975
chr2	20865499	20865599	uc002rdz.1	151449	GDF7	-825
chr2	27530799	27530899	uc002rjp.1	7349	UCN	231
chr2	232572299	232572399	uc002vsb.4	5757	PTMA	-836
chr3	71113499	71113599	uc003doi.3	27086	FOXP1	475
chr3	107810599	107810699	uc003dwt.1	961	CD47	-665
chr4	4859599	4859699	uc003gif.3	4487	MSX1	-1693
chr4	9225399	9225499	uc031sdj.1	100287238	USP17L13	-1123
chr4	46391399	46391499	uc010igd.1	2555	GABRA2	68
chr4	46391899	46391999	uc010igc.2	2555	GABRA2	57
chr4	146101099	146101199	uc003ika.4	54726	OTUD4	-268
chr4	165898799	165898899	uc003iqw.3	391712	TRIM61	0
chr5	72794699	72794799	uc010izd.1	689	BTF3	450
chr5	74532899	74532999	uc003kdo.2	256006	ANKRD31	-197
chr5	87564499	87564599	uc003kjc.3	153396	TMEM161B	66
chr5	93447099	93447199	uc010jbd.3	83989	FAM172A	205
chr5	140864799	140864899	uc011dbb.2	56098	PCDHGC4	59
chr5	148958599	148958699	uc003lra.1	389337	ARHGEF37	-2436
chr5	177580699	177580799	uc003mir.2	55651	NHP2	162
chr5	178287599	178287699	uc003mjm.3	117608	ZNF354B	0
chr6	43612999	43613099	uc003ovw.2	221421	RSPH9	233
chr6	62995799	62995899	uc003peg.2	202559	KHDRBS2	201
chr6	66011499	66011599	uc011dxv.3	441155	LOC441155	189
chr6	122931599	122931699	uc003pza.3	5570	PKIB	223
chr6	153452999	153453099	uc003qpm.3	26575	RGS17	-611
chr7	22539799	22539899	uc003svh.3	256227	STEAP1B	2
chr7	50850199	50850299	uc003tpk.2	2887	GRB10	0
chr7	99149699	99149799	uc003ura.3	221786	FAM200A	0
chr7	100426199	100426299	uc003uwn.1	2050	EPHB4	-1057
chr7	100494299	100494399	uc003uxj.1	43	ACHE	140
chr7	130132099	130132199	uc003vqg.3	4232	MEST	201
chr8	13424299	13424399	uc003wwp.3	157773	C8orf48	0
chr8	67875299	67875399	uc022avl.1	100129654	TCF24	-475
chr8	125568499	125568599	uc003yrh.2	9788	MTSS1	214
chr8	143545699	143545799	uc003ywm.3	575	ADGRB1	323
chr9	41609399	41609499	uc010mmp.3	653501	NA	45
chr10	81368399	81368499	uc001kao.3	653509	SFTPA1	-2196
chr10	102106899	102106999	uc001kqy.3	6319	SCD	128
chr10	103578399	103578499	uc010qqf.1	10724	MGEA5	201
chr11	35441599	35441699	uc001mwe.3	6506	SLC1A2	0
chr11	61273299	61273399	uc021qkg.1	100616470	MIR4488	-2669
chr11	112037999	112038099	uc001pnc.3	56158	TEX12	0
chr11	119020499	119020599	uc009zar.3	64137	ABCG4	201
chr12	6898799	6898899	uc009zez.2	920	CD4	162
chr12	46663499	46663599	uc001rpb.3	81539	SLC38A1	-292
chr12	49371599	49371699	uc001rsu.3	7471	WNT1	-537
chr12	54392199	54392299	uc001seq.3	3225	HOXC9	-1578
chr12	107380599	107380699	uc001tme.1	80298	MTERF2	0
chr12	130389299	130389399	uc009zyl.1	121256	TMEM132D	-1088
chr14	21492999	21493099	uc001vyv.3	57447	NDRG2	86
chr14	34420599	34420699	uc001wsa.4	112399	EGLN3	-316
chr14	75517799	75517899	uc001xrd.1	27030	MLH3	336
chr14	75518199	75518299	uc001xrd.1	27030	MLH3	0
chr14	101123599	101123699	uc001yhr.1	283601	LINC00523	0
chr14	103389299	103389399	uc001ymh.4	81693	AMN	41
chr15	25200099	25200199	uc001ywu.3	8926	SNURF	30
chr15	75500299	75500399	uc002azr.4	56905	C15orf39	278
chr15	76009399	76009499	uc002baw.3	1464	CSPG4	-4211
chr15	101458599	101458699	uc002bwq.1	79705	LRRK1	-761
chr16	3493299	3493399	uc002cvd.3	146434	ZNF597	91
chr16	73097199	73097299	uc002fcl.3	463	ZFHX3	-4666
chr16	80574899	80574999	uc002ffo.3	83657	DYNLRB2	46
chr17	4545699	4545799	uc010vse.2	246	ALOX15	-111
chr17	16737199	16737299	uc010vwr.1	400578	KRT16P2	-1053
chr17	18218999	18219099	uc002gsy.4	140775	SMCR8	406
chr17	73662499	73662599	uc010dgk.3	9400	RECQL5	101
chr17	74500199	74500299	uc002jrq.2	79651	RHBDF2	-2691
chr18	13611799	13611899	uc002ksg.2	753	LDLRAD4	37
chr18	25758699	25758799	uc002kwg.2	1000	CDH2	-1255
chr19	4968499	4968599	uc010xil.1	23030	KDM4B	-525
chr19	10220399	10220499	uc010dwz.1	100113382	SNORD105B	0
chr19	10787999	10788099	uc002mpp.3	3609	ILF3	161
chr19	23946099	23946199	uc002nrn.3	388524	RPSAP58	284
chr19	38806099	38806199	uc002ohx.2	90522	YIF1B	246
chr19	40561799	40561899	uc002omv.3	163131	ZNF780B	213
chr19	49522699	49522799	uc031rlr.1	101059948	LOC101059948	0
chr19	57049699	57049799	uc002qni.3	140612	ZFP28	-518
chr22	18507799	18507899	uc002zng.4	57553	MICAL3	-475
chr22	24576799	24576899	uc002zzn.1	56241	SUSD2	-545
chr22	30111499	30111599	uc003agl.3	164633	CABP7	-4745
chr22	34318499	34318599	uc011ame.2	9215	LARGE1	0
chrX	14047899	14047999	uc004cwb.3	54960	GEMIN8	36
chrX	14891699	14891799	uc004cwi.3	158747	MOSPD2	173
chrX	15353599	15353699	uc004cwq.3	5277	PIGA	0
chrX	18443599	18443699	uc004cym.3	6792	CDKL5	-26
chrX	19001999	19002099	uc004cyv.4	5256	PHKA2	381
chrX	21392099	21392199	uc004czw.3	22866	CNKSR2	-337
chrX	30326899	30326999	uc004dcf.4	190	NR0B1	496
chrX	30671799	30671899	uc004dch.4	2710	GK	324
chrX	37706499	37706599	uc004dds.3	6990	DYNLT3	290
chrX	38079699	38079799	uc004ddy.2	8406	SRPX	378
chrX	41781899	41781999	uc004dfl.4	8573	CASK	288
chrX	44401999	44402099	uc004dgc.3	139341	FUNDC1	122
chrX	44402199	44402299	uc004dgc.3	139341	FUNDC1	0
chrX	44731799	44731899	uc022bvi.1	7403	KDM6A	-524
chrX	44732899	44732999	uc022bvi.1	7403	KDM6A	477
chrX	46404799	46404899	uc004dgr.3	641339	ZNF674	0
chrX	48397999	48398099	uc004dka.1	4943	TBC1D25	0
chrX	48555199	48555299	uc004dkn.3	6839	SUV39H1	69
chrX	51075499	51075599	uc004dph.3	170685	NUDT10	417
chrX	51453899	51453999	uc022bwo.1	389857	CENPVL1	0
chrX	51486899	51486999	uc004dpl.3	23708	GSPT2	419
chrX	53449099	53449199	uc004dsg.3	8243	SMC1A	419
chrX	53449399	53449499	uc004dsg.3	8243	SMC1A	119
chrX	54522499	54522599	uc004dtg.3	2245	FGD1	0
chrX	63425299	63425399	uc004dvo.3	139285	AMER1	225
chrX	64887699	64887799	uc004dwf.3	4478	MSN	189
chrX	66763999	66764099	uc011mpd.2	367	AR	126
chrX	70753099	70753199	uc011mpw.2	8473	OGT	188
chrX	72222799	72222899	uc004ebf.3	645974	PABPC1L2B	-453
chrX	100805499	100805599	uc004ehv.3	51309	ARMCX1	0
chrX	101380399	101380499	uc004eip.3	140597	TCEAL2	-161
chrX	102565999	102566099	uc004ekb.3	84707	BEX2	-26
chrX	103401599	103401699	uc004elu.3	401612	SLC25A53	9
chrX	117250299	117250399	uc004eqm.3	90293	KLHL13	429
chrX	118827099	118827199	uc011mtw.1	23157	SEPT6	0
chrX	135055899	135055999	uc004ezi.1	93380	MMGT1	135
chrX	135067599	135067699	uc004ezj.3	10479	SLC9A6	14
chrX	135579399	135579499	uc004ezw.3	27336	HTATSF1	162
chrX	136116099	136116199	uc011mwh.2	83550	GPR101	-2267
chrX	142721799	142721899	uc022cfl.1	139065	SLITRK4	420
chrX	146993899	146993999	uc011mwz.2	2332	FMR1	431
chrX	148713599	148713699	uc004fdo.3	84548	TMEM185A	-113
chrX	150344199	150344299	uc011myc.2	9248	GPR50	-757
chrX	151922199	151922299	uc004fgg.1	4101	MAGEA2	65
chrX	152599599	152599699	uc004fhg.2	10838	ZNF275	0
chrX	153136399	153136499	uc004fjd.1	3897	L1CAM	0
chrX	153151499	153151599	uc031tks.1	3897	L1CAM	29
chrX	153151999	153152099	uc031tks.1	3897	L1CAM	-372
chrX	153237599	153237699	uc004fjq.2	8269	TMEM187	-292
chrX	153744599	153744699	uc004fls.2	60343	FAM3A	-34
chrX	153775399	153775499	uc004fly.1	2539	G6PD	288
chrX	154255099	154255199	uc004fmw.3	65991	FUNDC2	36

## Sheet: D_Neuro_hypo
Table S2D. Chromosomal positions of hypomethylated regions located within 500 bp up- or downstream of transcription start sites (TSS) in ZIKV+ neurons sorted from ZIKV infected pure neuron cultures compared with Mock infected neurons.
Chromosome	Start	End	Transcript	Entrez ID	Gene Symbol	Distance to TSS
chr1	110306199	110306299	uc001dyq.2	79574	EPS8L3	345
chr1	111506499	111506599	uc001eaa.3	55791	LRIF1	0
chr1	111746899	111746999	uc001eal.2	79961	DENND2D	161
chr1	111992099	111992199	uc001ebc.3	515	ATP5F1	357
chr1	120904699	120904799	uc001eio.2	337875	HIST2H2BA	-1235
chr1	120905099	120905199	uc001eio.2	337875	HIST2H2BA	-835
chr2	45166999	45167099	uc002run.2	6496	SIX3	-1938
chr2	48844899	48844999	uc002rws.2	11036	GTF2A1L	0
chr2	85645299	85645399	uc002spo.3	284948	SH2D6	-655
chr2	128432199	128432299	uc002toz.3	55679	LIMS2	465
chr2	129080299	129080399	uc002tpt.4	9394	HS6ST1	-4129
chr2	186603499	186603599	uc002upl.3	401024	FSIP2	145
chr2	201390399	201390499	uc002uvv.4	151246	SGO2	-366
chr2	208989299	208989399	uc002vcn.4	1421	CRYGD	0
chr2	238768599	238768699	uc002vxj.3	10267	RAMP1	413
chr4	9268099	9268199	uc031sdp.1	100287441	USP17L20	-1146
chr4	75719699	75719799	uc003hig.2	685	BTC	83
chr5	16182099	16182199	uc003jfo.2	441061	MARCH11	-2203
chr5	157098799	157098899	uc011ddt.2	100190949	C5orf52	239
chr5	176730999	176731099	uc003mfx.4	27166	PRELID1	237
chr5	176808199	176808299	uc021yis.1	6569	SLC34A1	-3133
chr6	62995699	62995799	uc003peg.2	202559	KHDRBS2	301
chr6	144329099	144329199	uc003qjx.3	5325	PLAGL1	342
chr7	89748699	89748799	uc003ujw.1	442523	DPY19L2P4	0
chr7	113724899	113724999	uc003vgt.2	93986	FOXP2	-1366
chr7	130131099	130131199	uc003vqf.3	4232	MEST	0
chr8	57026299	57026399	uc011leb.2	4342	MOS	142
chr9	99999899	99999999	uc011lur.2	100499484	LOC100499484	-709
chr9	127209399	127209499	uc010mwn.3	347088	ADGRD2	-3924
chr10	26727099	26727199	uc001isr.3	54518	APBB1IP	-67
chr10	61122899	61122999	uc010qie.2	220965	FAM13C	-239
chr10	108924199	108924299	uc001kyl.3	114815	SORCS1	167
chr10	131262099	131262199	uc001lkh.2	4255	MGMT	-3255
chr10	133796499	133796599	uc001lkv.1	664	BNIP3	-1065
chr10	135060899	135060999	uc009ybh.2	574448	MIR202	125
chr10	135382599	135382699	uc001lnn.2	93426	SYCE1	177
chr11	55653699	55653799	uc010riq.2	84767	TRIM51	244
chr11	72424099	72424199	uc001osr.3	116985	ARAP1	89
chr11	118214199	118214299	uc001pss.1	915	CD3D	-741
chr12	31078799	31078899	uc010sju.2	441631	TSPAN11	-463
chr12	44152799	44152899	uc001rnt.3	51135	IRAK4	53
chr14	36990999	36991099	uc001wtu.3	7080	NKX2-1	-1570
chr15	23892699	23892799	uc001ywj.4	54551	MAGEL2	194
chr15	28567299	28567399	uc001zbj.4	8924	HERC2	-2
chr16	3355699	3355799	uc002cut.4	7627	ZNF75A	267
chr16	27078599	27078699	uc010vcm.2	162083	C16orf82	381
chr16	31535299	31535399	uc002ecj.3	51327	AHSP	-3804
chr16	55866599	55866699	uc002eil.3	1066	CES1	376
chr16	77468599	77468699	uc002ffc.4	170692	ADAMTS18	312
chr16	77822599	77822699	uc002ffg.1	57687	VAT1L	117
chr16	90113899	90113999	uc002fql.3	100130015	URAHP	34
chr17	38024299	38024399	uc002hte.3	124626	ZPBP2	-56
chr17	47651999	47652099	uc002ipa.3	11248	NXPH3	-1199
chr18	14178999	14179099	uc010xag.2	440482	ANKRD20A5P	0
chr19	21580199	21580299	uc002npu.3	284443	ZNF493	279
chr19	23941399	23941499	uc002nrj.4	148213	ZNF681	194
chr19	47288099	47288199	uc010xyh.2	6510	SLC1A5	0
chr20	3023199	3023299	uc002whp.1	2797	GNRH2	-969
chr20	3673599	3673699	uc002wjb.1	6614	SIGLEC1	79
chr20	35500699	35500799	uc021wcz.1	140711	TLDC2	-3771
chr20	57414699	57414799	uc002xzt.3	2778	GNAS	0
chr20	62198599	62198699	uc002yfl.1	85441	HELZ2	408
chr22	20127399	20127499	uc010gsa.3	29801	ZDHHC8	399
chr22	34316099	34316199	uc003and.4	9215	LARGE1	217
chr22	38200199	38200299	uc003aty.3	3005	H1F0	-815
chrX	14891399	14891499	uc004cwi.3	158747	MOSPD2	-28
chrX	19002999	19003099	uc004cyv.4	5256	PHKA2	-520
chrX	19361899	19361999	uc004czg.4	5160	PDHA1	-12
chrX	19362399	19362499	uc004czg.4	5160	PDHA1	389
chrX	20009299	20009399	uc011mjh.1	729609	LOC729609	-1403
chrX	30907199	30907299	uc004dcj.3	257397	TAB3	212
chrX	40944799	40944899	uc004dfb.3	8239	USP9X	0
chrX	41782199	41782299	uc004dfl.4	8573	CASK	0
chrX	41782699	41782799	uc004dfl.4	8573	CASK	-413
chrX	44732099	44732199	uc022bvi.1	7403	KDM6A	-224
chrX	46433299	46433399	uc004dgt.3	56548	CHST7	108
chrX	46772099	46772199	uc004dgy.3	9767	JADE3	232
chrX	47420599	47420699	uc031tjj.1	369	ARAF	101
chrX	47509699	47509799	uc004dik.5	2002	ELK1	204
chrX	48432999	48433099	uc004dkf.2	5935	RBM3	259
chrX	48456499	48456599	uc004dkl.4	64743	WDR13	276
chrX	48659999	48660099	uc011mmi.2	10013	HDAC6	-188
chrX	52987299	52987399	uc022bwt.1	29057	FAM156A	212
chrX	54466799	54466899	uc004dte.3	90121	TSR2	0
chrX	54466899	54466999	uc004dte.3	90121	TSR2	47
chrX	70364599	70364699	uc004dzb.3	54413	NLGN3	0
chrX	71351399	71351499	uc004eaj.2	340526	RGAG4	252
chrX	71526899	71526999	uc004eat.3	4435	CITED1	38
chrX	71527099	71527199	uc004eat.3	4435	CITED1	-63
chrX	71792499	71792599	uc004eau.3	55869	HDAC8	354
chrX	71934099	71934199	uc004eax.4	5255	PHKA1	-71
chrX	74145799	74145899	uc004eby.3	340533	KIAA2022	-513
chrX	77154899	77154999	uc004ecu.1	1349	COX7B	0
chrX	77359699	77359799	uc004ecz.4	5230	PGK1	34
chrX	80064899	80064999	uc004edt.3	254065	BRWD3	234
chrX	80065699	80065799	uc004edt.3	254065	BRWD3	-467
chrX	83443099	83443199	uc004eej.2	27330	RPS6KA6	-157
chrX	117630099	117630199	uc004eqp.2	139818	DOCK11	228
chrX	118370399	118370499	uc004erb.3	10857	PGRMC1	189
chrX	118602399	118602499	uc004erh.4	292	SLC25A5	37
chrX	118708499	118708599	uc004erl.3	7319	UBE2A	1
chrX	118708899	118708999	uc004erl.3	7319	UBE2A	401
chrX	118740299	118740399	uc004err.3	55922	NKRF	-454
chrX	119444799	119444899	uc004eso.4	55026	TMEM255A	492
chrX	120109399	120109499	uc004etl.3	728042	CT47A9	419
chrX	125299699	125299799	uc004euk.2	340578	DCAF12L2	281
chrX	133683599	133683699	uc004exn.1	100506757	LINC00629	-355
chrX	134478699	134478799	uc004eyr.4	203523	ZNF449	4
chrX	136647599	136647699	uc004fak.3	7547	ZIC3	-647
chrX	136647699	136647799	uc004fak.3	7547	ZIC3	-547
chrX	136647999	136648099	uc004fak.3	7547	ZIC3	-247
chrX	149861899	149861999	uc004feg.1	8776	MTMR1	31
chrX	150344299	150344399	uc011myc.2	9248	GPR50	-657
chrX	150344399	150344499	uc011myc.2	9248	GPR50	-557
chrX	152989199	152989299	uc004fid.3	10134	BCAP31	257
chrX	153060299	153060399	uc004fiw.3	6748	SSR4	281
chrX	153200399	153200499	uc004fjm.2	8260	NAA10	108
chrX	153285599	153285699	uc022cid.1	100313781	MIR718	-160
chrX	153607699	153607799	uc004fkl.3	2010	EMD	103
chrX	153656899	153656999	uc004flf.1	537	ATP6AP1	0
chrX	153707199	153707299	uc004fln.1	8270	LAGE3	297
chrX	153707699	153707799	uc004fln.1	8270	LAGE3	-104
chrX	153848399	153848499	uc004fmf.1	1485	CTAG1B	-878
chrX	154299699	154299799	uc011mzz.3	79184	BRCC3	5
chrY	7142199	7142299	uc004fre.3	5616	PRKY	187

## Sheet: E_NPC_hyper
Table S2E. Chromosomal positions of hypermethylated regions located within 500 bp up- or downstream of transcription start sites (TSS) in ZIKV+ neural progenitor cells sorted from ZIKV infected pure neural progenitor cell cultures compared with Mock infected neural progenitor cells.
Chromosome	Start	End	Transcript	Entrez ID	Gene Symbol	Distance to TSS
chr1	9599699	9599799	uc001apw.3	84275	SLC25A33	172
chr1	21616499	21616599	uc001bei.2	1889	ECE1	167
chr1	95700199	95700299	uc009wdt.3	100527978	TMEM56-RWDD3	489
chr1	110306199	110306299	uc001dyq.2	79574	EPS8L3	345
chr1	120905999	120906099	uc001eio.2	337875	HIST2H2BA	0
chr1	147142699	147142799	uc001epr.2	51205	ACP6	-66
chr1	157070799	157070899	uc001fqq.2	440695	ETV3L	-1200
chr1	157071099	157071199	uc001fqq.2	440695	ETV3L	-1500
chr1	201476199	201476299	uc001gws.3	1465	CSRP1	88
chr1	218518599	218518699	uc001hll.3	7042	TGFB2	0
chr2	172378999	172379099	uc002ugy.4	79901	CYBRD1	134
chr2	198380199	198380299	uc002uum.4	25843	MOB4	0
chr2	201677299	201677399	uc010zhg.2	9689	BZW1	244
chr2	233877799	233877899	uc002vts.2	25791	NGEF	52
chr3	25831399	25831499	uc011awo.2	55768	NGLY1	31
chr3	43731999	43732099	uc003cmx.3	51099	ABHD5	-276
chr3	44596899	44596999	uc003cnh.4	55888	ZKSCAN7	179
chr3	52029799	52029899	uc003dcs.3	6159	RPL29	59
chr3	119298599	119298699	uc003ecs.3	141	ADPRH	77
chr3	129247899	129247999	uc003emt.3	6010	RHO	418
chr3	170136599	170136699	uc003fgx.3	5010	CLDN11	0
chr4	6909599	6909699	uc011bwg.2	57533	TBC1D14	-1472
chr4	7070599	7070699	uc003gjy.1	80273	GRPEL1	-800
chr4	9363599	9363699	uc031sdr.1	728369	USP17L24	-1156
chr4	11370699	11370799	uc021xmf.1	693157	MIR572	249
chr4	48989099	48989199	uc011bzl.2	80157	CWH43	441
chr4	128981699	128981799	uc003ifw.1	55132	LARP1B	-704
chr4	155471199	155471299	uc003iny.3	5356	PLRG1	286
chr4	169239799	169239899	uc003irp.3	55601	DDX60	59
chr5	16182099	16182199	uc003jfo.2	441061	MARCH11	-2203
chr5	53813799	53813899	uc003jpj.4	112574	SNX18	207
chr5	79647499	79647599	uc010jaj.1	441089	CRSP8P	186
chr5	150284399	150284499	uc021yfx.1	91975	ZNF300	46
chr5	176944599	176944699	uc003mho.3	51428	DDX41	-633
chr5	177209399	177209499	uc021yix.1	285596	FAM153A	333
chr5	179051399	179051499	uc003mkh.4	3187	HNRNPH1	171
chr5	180018099	180018199	uc003mly.3	92304	SCGB3A1	288
chr6	24494799	24494899	uc003nef.3	7915	ALDH5A1	-298
chr6	26087599	26087699	uc003nfx.1	3077	HFE	91
chr6	74171799	74171899	uc003phc.1	25821	MTO1	0
chr6	75911999	75912099	uc021zbv.1	1303	COL12A1	444
chr6	89856199	89856299	uc003pmz.4	135293	PM20D2	431
chr7	27196199	27196299	uc003sys.3	3204	HOXA7	0
chr7	76751499	76751599	uc003uga.3	57639	CCDC146	-335
chr7	98245799	98245899	uc003upl.2	4885	NPTX2	-698
chr7	100426199	100426299	uc003uwn.1	2050	EPHB4	-1057
chr7	128470499	128470599	uc003vnz.4	2318	FLNC	17
chr7	134330799	134330899	uc003vrv.3	669	BPGM	-632
chr7	150690899	150690999	uc011kuz.2	4846	NOS3	59
chr8	13424299	13424399	uc003wwp.3	157773	C8orf48	0
chr9	29215199	29215299	uc003zqu.2	158038	LINGO2	-2202
chr9	42367999	42368099	uc004acd.3	441425	ANKRD20A3	-204
chr9	72435499	72435599	uc022bhy.1	494558	C9orf135-AS1	56
chr9	79630899	79630999	uc004ako.1	442425	FOXB2	-3572
chr9	90750199	90750299	uc011lti.2	645961	SPATA31C2	-300
chr10	135382399	135382499	uc001lnn.2	93426	SYCE1	377
chr11	6280299	6280399	uc001mcp.3	887	CCKBR	-505
chr11	8290999	8291099	uc001mgh.2	4004	LMO1	-818
chr11	20619999	20620099	uc001mqd.3	9152	SLC6A5	-847
chr11	104035099	104035199	uc001php.3	80310	PDGFD	-73
chr12	40618299	40618399	uc001rmg.4	120892	LRRK2	-414
chr12	66563299	66563399	uc010ssx.2	84298	LLPH	408
chr14	104600899	104600999	uc001yos.4	26153	KIF26A	-4061
chr15	22831999	22832099	uc001yuq.2	114791	TUBGCP5	-1296
chr15	23892799	23892899	uc001ywj.4	54551	MAGEL2	94
chr15	25437999	25438099	uc001yzh.2	100033450	SNORD115-13	-369
chr15	35838099	35838199	uc001zja.3	89978	DPH6	205
chr15	37180799	37180899	uc001zji.2	145845	LOC145845	-2066
chr16	3031699	3031799	uc002csm.3	9088	PKMYT1	-1160
chr16	5150999	5151099	uc002cyo.2	196483	EEF2KMT	-3211
chr16	30675799	30675899	uc002dzd.4	64319	FBRS	22
chr16	85145899	85145999	uc021tlz.1	339145	FAM92B	115
chr16	87904999	87905099	uc002fkm.3	8140	SLC7A5	-1900
chr16	89266399	89266499	uc021tmr.1	146429	SLC22A31	30
chr16	89639499	89639599	uc002fnp.3	27132	CPNE7	-2577
chr17	15668399	15668499	uc021tqo.1	644694	CDRT15P2	383
chr17	21454499	21454599	uc002gyw.4	339263	C17orf51	342
chr17	36281699	36281799	uc002hoo.2	729873	TBC1D3	-2161
chr17	37307399	37307499	uc002hrg.2	57125	PLXDC1	403
chr17	39216199	39216299	uc002hvx.3	730755	KRTAP2-3	45
chr17	76926099	76926199	uc002jwf.3	7077	TIMP2	-4628
chr19	15342999	15343099	uc002nap.3	79852	EPHX3	132
chr19	17326399	17326499	uc002nfn.2	55850	USE1	245
chr19	23299799	23299899	uc031rkc.1	100129543	ZNF730	23
chr19	35597499	35597599	uc010xsi.2	100128675	HPN-AS1	-292
chr19	37701399	37701499	uc002ofq.3	92285	ZNF585B	0
chr19	49256399	49256499	uc002pkl.1	2523	FUT1	418
chr19	54384999	54385099	uc010eqz.1	5582	PRKCG	-368
chr19	57352099	57352199	uc002qnq.2	23619	ZIM2	-3
chr20	23015999	23016099	uc002wsr.2	6754	SSTR4	0
chr20	32899199	32899299	uc002xaj.3	191	AHCY	309
chr20	34638299	34638399	uc002xet.3	647979	NORAD	483
chr20	36531299	36531399	uc002xhk.4	128434	VSTM2L	-100
chr20	42143199	42143299	uc010ggk.2	26013	L3MBTL1	124
chr21	14981399	14981499	uc002yjb.1	317754	POTED	-999
chrX	3631199	3631299	uc010nde.3	5613	PRKX	376
chrX	3761599	3761699	uc011mhk.2	389906	LOC389906	236
chrX	11129599	11129699	uc004cuj.3	3052	HCCS	194
chrX	11445799	11445899	uc004cun.1	395	ARHGAP6	0
chrX	12993299	12993399	uc004cvf.3	7114	TMSB4X	74
chrX	18443299	18443399	uc004cym.3	6792	CDKL5	-326
chrX	19905399	19905499	uc004czm.3	30011	SH3KBP1	245
chrX	20134399	20134499	uc011mji.2	256714	MAP7D2	257
chrX	20285699	20285799	uc011mjl.2	6197	RPS6KA3	-177
chrX	23761499	23761599	uc004dao.3	23597	ACOT9	-93
chrX	24483599	24483699	uc004dbg.3	5165	PDK3	256
chrX	25033599	25033699	uc004dbp.4	170302	ARX	366
chrX	30326899	30326999	uc004dcf.4	190	NR0B1	496
chrX	34675099	34675199	uc004ddh.3	83604	TMEM47	206
chrX	38186799	38186899	uc004dea.3	6103	RPGR	-12
chrX	39956399	39956499	uc004dem.4	54880	BCOR	220
chrX	40506599	40506699	uc004dev.1	159013	CXorf38	107
chrX	40943799	40943899	uc004dfb.3	8239	USP9X	-989
chrX	44402199	44402299	uc004dgc.3	139341	FUNDC1	0
chrX	47518699	47518799	uc011mlt.1	100133957	UXT-AS1	448
chrX	48555099	48555199	uc004dkn.3	6839	SUV39H1	0
chrX	48555399	48555499	uc004dkn.3	6839	SUV39H1	269
chrX	48659899	48659999	uc011mmi.2	10013	HDAC6	-288
chrX	49056799	49056899	uc004dmz.1	6855	SYP	-139
chrX	50556599	50556699	uc004dpd.3	57477	SHROOM4	345
chrX	51075599	51075699	uc004dpi.4	170685	NUDT10	0
chrX	51239599	51239699	uc010njt.3	55190	NUDT11	-141
chrX	52926699	52926799	uc004drj.3	727866	FAM156B	274
chrX	52987299	52987399	uc022bwt.1	29057	FAM156A	212
chrX	54466599	54466699	uc004dte.3	90121	TSR2	-154
chrX	57618499	57618599	uc004dvd.3	158586	ZXDB	231
chrX	64254999	64255099	uc004dvv.3	55906	ZC4H2	-376
chrX	64754499	64754599	uc004dwa.2	81887	LAS1L	87
chrX	68049099	68049199	uc004dxd.4	1947	EFNB1	260
chrX	70753099	70753199	uc011mpw.2	8473	OGT	188
chrX	77359899	77359999	uc004ecz.4	5230	PGK1	234
chrX	90689599	90689699	uc004efg.3	140886	PABPC5	3
chrX	100075499	100075599	uc004egh.3	1478	CSTF2	152
chrX	100663499	100663599	uc004ehm.3	3188	HNRNPH2	379
chrX	110925099	110925199	uc022ccq.2	79868	ALG13	215
chrX	117630099	117630199	uc004eqp.2	139818	DOCK11	228
chrX	118370399	118370499	uc004erb.3	10857	PGRMC1	189
chrX	118708599	118708699	uc004erl.3	7319	UBE2A	101
chrX	118986899	118986999	uc004erz.2	65109	UPF3B	0
chrX	129299499	129299599	uc004evg.3	9131	AIFM1	262
chrX	132549199	132549299	uc004exc.1	2239	GPC4	0
chrX	135229899	135229999	uc004ezl.2	2273	FHL1	341
chrX	135579599	135579699	uc004ezx.3	27336	HTATSF1	0
chrX	137793299	137793399	uc004fam.3	2258	FGF13	428
chrX	138286599	138286699	uc004far.3	2258	FGF13	486
chrX	139587599	139587699	uc004fbd.1	6658	SOX3	-375
chrX	144903099	144903199	uc004fcg.3	84631	SLITRK2	234
chrX	146993799	146993899	uc011mwz.2	2332	FMR1	331
chrX	149530299	149530399	uc011mxt.1	10046	MAMLD1	464
chrX	151143099	151143199	uc004ffi.3	2564	GABRE	0
chrX	152224799	152224899	uc004fhc.2	29944	PNMA3	34
chrX	152736099	152736199	uc004fhl.3	55559	HAUS7	404
chrX	153095299	153095399	uc004fiy.1	57595	PDZD4	0
chrX	153606699	153606799	uc004fkl.3	2010	EMD	-798
chrX	153626299	153626399	uc004fkm.2	6134	RPL10	-172
chrX	153718699	153718799	uc004flp.3	8273	SLC10A3	203
chrX	153744599	153744699	uc004fls.2	60343	FAM3A	-34
chrX	153744699	153744799	uc004fls.2	60343	FAM3A	-134
chrX	154610799	154610899	uc004fnh.3	83740	H2AFB3	372
chrX	154612099	154612199	uc004fni.3	8263	F8A1	351

## Sheet: F_NPC_hypo
Table S2F. Chromosomal positions of hypomethylated regions located within 500 bp up- or downstream of transcription start sites (TSS) in ZIKV+ neural progenitor cells sorted from ZIKV infected pure neural progenitor cell cultures compared with Mock infected neural progenitor cells.
Chromosome	Start	End	Transcript	Entrez ID	Gene Symbol	Distance to TSS
chr1	32170599	32170699	uc001btk.1	1307	COL16A1	-832
chr1	65613999	65614099	uc001dca.3	205	AK4	150
chr1	79472499	79472599	uc001diq.4	64123	ADGRL4	-5
chr2	70352299	70352399	uc002sgg.4	100133985	LOC100133985	49
chr2	85582199	85582299	uc010fgg.2	84173	ELMOD3	357
chr2	112895899	112895999	uc002tho.1	129804	FBLN7	0
chr2	160761099	160761199	uc002ubb.4	100526664	LY75-CD302	68
chr2	162364199	162364299	uc031rpw.1	285116	AHCTF1P1	114
chr2	233243699	233243799	uc002vsq.3	250	ALPP	352
chr2	233252299	233252399	uc021vyg.2	347694	ECEL1P2	-546
chr3	42304999	42305099	uc021wwk.1	885	CCK	340
chr3	137482799	137482899	uc003erm.2	8403	SOX14	-235
chr3	172165699	172165799	uc003fib.2	2693	GHSR	447
chr4	13536099	13536199	uc010idp.1	285547	LINC01097	-3059
chr4	13537499	13537599	uc010idp.1	285547	LINC01097	-4459
chr4	74964799	74964899	uc003hhm.4	2920	CXCL2	98
chr4	146101099	146101199	uc003ika.4	54726	OTUD4	-268
chr4	154711099	154711199	uc003inv.1	6423	SFRP2	-872
chr4	159131699	159131799	uc003ipx.3	55314	TMEM144	299
chr5	140207799	140207899	uc011dab.2	56142	PCDHA6	150
chr5	157098399	157098499	uc011dds.1	11063	SOX30	0
chr5	159896599	159896699	uc021yhd.1	100422938	MIR3142	-4710
chr5	175487399	175487499	uc010jjy.1	202134	FAM153B	-193
chr5	177209799	177209899	uc021yix.1	285596	FAM153A	0
chr5	177433099	177433199	uc011dge.2	653316	FAM153C	-768
chr6	33867699	33867799	uc003ogj.2	100507584	LINC01016	-3016
chr6	122931599	122931699	uc003pza.3	5570	PKIB	223
chr6	142409599	142409699	uc003qiu.3	4829	NMBR	237
chr6	144329099	144329199	uc003qjx.3	5325	PLAGL1	342
chr7	100769899	100769999	uc003uxt.4	5054	SERPINE1	-371
chr7	130130899	130130999	uc003vqe.3	317751	MESTIT1	14
chr7	130132099	130132199	uc003vqg.3	4232	MEST	201
chr7	149195299	149195399	uc003wfw.2	155061	ZNF746	-402
chr8	11973599	11973699	uc011kxo.1	100132923	FAM66D	309
chr8	38832099	38832199	uc003xmj.3	203100	HTRA4	432
chr8	67875299	67875399	uc022avl.1	100129654	TCF24	-475
chr9	37428499	37428599	uc003zzv.1	9380	GRHPR	0
chr9	79631399	79631499	uc004ako.1	442425	FOXB2	-3072
chr9	86571899	86571999	uc004anc.3	84267	C9orf64	0
chr9	130617199	130617299	uc004bsj.5	2022	ENG	-148
chr10	25241399	25241499	uc001ise.1	56952	PRTFDC1	34
chr10	43892199	43892299	uc009xmh.1	3185	HNRNPF	0
chr10	103539799	103539899	uc021pxg.1	2253	FGF8	227
chr10	134421699	134421799	uc001llq.3	3632	INPP5A	281
chr10	134881099	134881199	uc001llw.3	84435	ADGRA1	-3234
chr10	135237999	135238099	uc001lnf.4	503542	SPRN	22
chr10	135382599	135382699	uc001lnn.2	93426	SYCE1	177
chr11	27015799	27015899	uc001mrd.3	387758	FIBIN	172
chr11	30040199	30040299	uc001msk.3	3739	KCNA4	-1623
chr11	49229899	49229999	uc001ngy.3	2346	FOLH1	223
chr11	113295299	113295399	uc010rwv.2	1813	DRD2	5
chr12	14923499	14923599	uc001rcf.4	121504	HIST4H4	466
chr12	25055699	25055799	uc010six.2	586	BCAT1	210
chr13	33924499	33924599	uc010abh.1	90627	STARD13	168
chr13	70682199	70682299	uc001vip.3	57626	KLHL1	326
chr14	36278299	36278399	uc001wti.3	253959	RALGAPA1	33
chr14	64009799	64009899	uc001xgd.1	5529	PPP2R5E	180
chr14	75518199	75518299	uc001xrd.1	27030	MLH3	0
chr14	102026399	102026499	uc021sdw.1	100302145	MIR1247	260
chr14	103566699	103566799	uc001ymk.3	91828	EXOC3L4	219
chr14	105155599	105155699	uc001yoy.4	64423	INF2	-244
chr14	105188999	105189099	uc001ypd.3	122622	ADSSL1	-1435
chr15	23892699	23892799	uc001ywj.4	54551	MAGEL2	194
chr15	25201599	25201699	uc021sga.1	6638	SNRPN	30
chr15	40731199	40731299	uc001zlt.2	22893	BAHD1	-621
chr15	69755599	69755699	uc002asf.1	145837	DRAIC	154
chr15	77286499	77286599	uc010bkt.1	9051	PSTPIP1	-422
chr16	3306399	3306499	uc002cun.1	4210	MEFV	128
chr16	10912099	10912199	uc002dad.3	780776	TVP23A	422
chr16	19422199	19422299	uc002dgb.4	79838	TMC5	143
chr16	34408099	34408199	uc002edv.1	606551	UBE2MP1	-3338
chr16	48221199	48221299	uc010cbg.1	85320	ABCC11	39
chr16	51189899	51189999	uc021tie.1	6299	SALL1	-4717
chr16	73126699	73126799	uc010vmq.2	283902	HCCAT5	452
chr16	75248099	75248199	uc002fds.3	1504	CTRB1	-4685
chr16	90143999	90144099	uc010cje.3	11105	PRDM7	-1662
chr17	33775399	33775499	uc002hjl.2	146857	SLFN13	357
chr17	39216099	39216199	uc002hvx.3	730755	KRTAP2-3	145
chr17	42855199	42855299	uc002ihi.3	4185	ADAM11	360
chr17	48710099	48710199	uc002isk.4	8714	ABCC3	-2019
chr17	72462999	72463099	uc031rej.1	11314	CD300A	0
chr18	14179099	14179199	uc010xag.2	440482	ANKRD20A5P	4
chr18	33767799	33767899	uc002kzq.4	55034	MOCOS	320
chr18	74207799	74207899	uc031rir.1	400658	C18orf65	323
chr19	13915799	13915899	uc010xng.1	65249	ZSWIM4	194
chr19	16050599	16050699	uc002nbt.2	57834	CYP4F11	-4924
chr19	23185999	23186099	uc002nqz.2	388523	ZNF728	0
chr19	39575299	39575399	uc002oki.3	390928	ACP7	355
chr19	44331699	44331799	uc002oxp.4	284349	ZNF283	227
chr19	58427699	58427799	uc002qqq.3	147687	ZNF417	179
chr20	32254599	32254699	uc002wzt.3	170487	ACTL10	296
chr20	39995799	39995899	uc002xjy.1	90187	EMILIN3	-302
chr20	52645099	52645199	uc010gim.2	8537	BCAS1	312
chr21	32414099	32414199	uc010glt.3	728299	KRTAP19-8	-3305
chr21	46493699	46493799	uc011afn.2	728039	SSR4P1	-574
chr22	20792999	20793099	uc002zsj.2	91179	SCARF2	-854
chrX	7065899	7065999	uc022bsh.1	100616467	MIR4767	0
chrX	13956899	13956999	uc004cvx.3	2824	GPM6B	-69
chrX	14047899	14047999	uc004cwb.3	54960	GEMIN8	36
chrX	15353599	15353699	uc004cwq.3	5277	PIGA	0
chrX	17755599	17755699	uc004cyb.3	6322	SCML1	8
chrX	18372499	18372599	uc004cyk.3	10389	SCML2	245
chrX	19001999	19002099	uc004cyv.4	5256	PHKA2	381
chrX	23350799	23350899	uc010nfu.2	139411	PTCHD1	-2086
chrX	23761199	23761299	uc004dao.3	23597	ACOT9	108
chrX	41782799	41782899	uc004dfl.4	8573	CASK	-513
chrX	44731899	44731999	uc022bvi.1	7403	KDM6A	-424
chrX	44732299	44732399	uc022bvi.1	7403	KDM6A	-24
chrX	46695999	46696099	uc004dgw.4	6102	RP2	-248
chrX	48334599	48334699	uc004djn.1	24140	FTSJ1	51
chrX	48433199	48433299	uc004dkf.2	5935	RBM3	459
chrX	51425499	51425599	uc022bwn.1	389857	CENPVL1	-53
chrX	51546299	51546399	uc004dpm.3	9500	MAGED1	145
chrX	51806399	51806499	uc010njw.1	100124541	SNORA11D	70
chrX	52238299	52238399	uc004dqf.3	9503	NA	-411
chrX	64887599	64887699	uc004dwf.3	4478	MSN	89
chrX	70367599	70367699	uc011mpr.1	54413	NLGN3	200
chrX	72097699	72097799	uc010nln.3	63947	DMRTC1	-2
chrX	72783099	72783199	uc004ebk.4	53344	CHIC1	116
chrX	84258899	84258999	uc004eem.3	139322	APOOL	2
chrX	100075199	100075299	uc004egh.3	1478	CSTF2	-49
chrX	103411299	103411399	uc004elw.3	139231	FAM199X	144
chrX	106449599	106449699	uc004ena.3	54830	NUP62CL	0
chrX	110924999	110925099	uc022ccq.2	79868	ALG13	115
chrX	118533399	118533499	uc004erc.2	203427	SLC25A43	142
chrX	118699199	118699299	uc004erj.2	63932	CXorf56	73
chrX	119384399	119384499	uc004esn.1	10009	ZBTB33	-108
chrX	119444799	119444899	uc004eso.4	55026	TMEM255A	492
chrX	122993699	122993799	uc010nqu.3	331	XIAP	38
chrX	122993799	122993899	uc010nqu.3	331	XIAP	138
chrX	130192299	130192399	uc004evz.3	158763	ARHGAP36	84
chrX	133371299	133371399	uc011mvj.2	347475	CCDC160	223
chrX	133593899	133593999	uc004exl.4	3251	HPRT1	-176
chrX	135579299	135579399	uc004ezw.3	27336	HTATSF1	62
chrX	136647499	136647599	uc004fak.3	7547	ZIC3	-747
chrX	137794199	137794299	uc004fao.3	100129662	FGF13-AS1	0
chrX	146993899	146993999	uc011mwz.2	2332	FMR1	431
chrX	148586599	148586699	uc011mxe.2	3423	IDS	185
chrX	150066799	150066899	uc004fek.3	83692	CD99L2	390
chrX	150344199	150344299	uc011myc.2	9248	GPR50	-757
chrX	150565399	150565499	uc004feu.3	203547	VMA21	-158
chrX	152599699	152599799	uc004fhg.2	10838	ZNF275	87
chrX	153095099	153095199	uc004fiy.1	57595	PDZD4	152
chrX	153448499	153448599	uc004fkb.3	2652	OPN1MW	415
chrX	153602799	153602899	uc004fkk.2	2316	FLNA	107
chrX	153606999	153607099	uc004fkl.3	2010	EMD	-498
chrX	153607499	153607599	uc004fkl.3	2010	EMD	0
chrX	153686099	153686199	uc004flm.3	55558	PLXNA3	-424
chrX	153718999	153719099	uc004flp.3	8273	SLC10A3	0
chrX	153775299	153775399	uc004fly.1	2539	G6PD	388
chrX	153990899	153990999	uc004fmm.3	1736	DKC1	-32
chrX	154255399	154255499	uc004fmw.3	65991	FUNDC2	336
